# Supplementary material for: A Genome-Wide Association Study Identifies Quantitative Trait Loci Affecting Hematological Traits in Camelus bactrianus
Source: Animals (Basel). 2020 Jan 7;10(1):96. doi: 10.3390/ani10010096 (PMC7023321; doi:10.3390/ani10010096)
Supplement: Supplementary file 1 [file animals-10-00096-s001.zip › supplementary files/Supplementary Table 1.xlsx]

## Sheet: Sheet1
Supplementary Table 1. 366 Bactrian camel sample information.
Sample_name	Region	Breed
T001	Hovd aimag Zereg sum	Galbiin goviin ulaan Bactrian camel
T002	Hovd aimag Zereg sum	Galbiin goviin ulaan Bactrian camel
T003	Hovd aimag Zereg sum	Galbiin goviin ulaan Bactrian camel
T004	Hovd aimag Zereg sum	Galbiin goviin ulaan Bactrian camel
T005	Hovd aimag Zereg sum	Galbiin goviin ulaan Bactrian camel
T006	Hovd aimag Zereg sum	Galbiin goviin ulaan Bactrian camel
T007	Hovd aimag Zereg sum	Galbiin goviin ulaan Bactrian camel
T008	Hovd aimag Zereg sum	Galbiin goviin ulaan Bactrian camel
T009	Hovd aimag Zereg sum	Galbiin goviin ulaan Bactrian camel
T010	Hovd aimag Zereg sum	Galbiin goviin ulaan Bactrian camel
T011	Hovd aimag Zereg sum	Galbiin goviin ulaan Bactrian camel
T012	Hovd aimag Zereg sum	Galbiin goviin ulaan Bactrian camel
T013	Hovd aimag Zereg sum	Galbiin goviin ulaan Bactrian camel
T014	Gobialtai aimag Sharga sum Sonduult N 46.35857 E95.31099	Galbiin goviin ulaan Bactrian camel
T015	Gobialtai aimag Sharga sum Sonduult N 46.35857 E95.31099	Galbiin goviin ulaan Bactrian camel
T016	Gobialtai aimag Sharga sum Sonduult N 46.35857 E95.31099	Galbiin goviin ulaan Bactrian camel
T017	Gobialtai aimag Sharga sum Sonduult N 46.35857 E95.31099	Galbiin goviin ulaan Bactrian camel
T018	Gobialtai aimag Sharga sum Sonduult N 46.35857 E95.31099	Galbiin goviin ulaan Bactrian camel
T019	Gobialtai aimag Sharga sum Sonduult N 46.35857 E95.31099	Galbiin goviin ulaan Bactrian camel
T020	Gobialtai aimag Sharga sum Sonduult N 46.35857 E95.31099	Galbiin goviin ulaan Bactrian camel
T021	Gobialtai aimag Sharga sum Sonduult N 46.35857 E95.31099	Galbiin goviin ulaan Bactrian camel
T022	Gobialtai aimag Sharga sum Sonduult N 46.35857 E95.31099	Galbiin goviin ulaan Bactrian camel
T023	Gobialtai aimag Sharga sum Sonduult N 46.35857 E95.31099	Galbiin goviin ulaan Bactrian camel
T024	Gobialtai aimag Sharga sum Sonduult N 46.35857 E95.31099	Galbiin goviin ulaan Bactrian camel
T025	Gobialtai aimag Sharga sum Sonduult N 46.35857 E95.31099	Galbiin goviin ulaan Bactrian camel
T026	Gobialtai aimag Sharga sum Sonduult N 46.35857 E95.31099	Galbiin goviin ulaan Bactrian camel
T027	Gobialtai aimag Sharga sum Sonduult N 46.35857 E95.31099	Galbiin goviin ulaan Bactrian camel
T028	Gobialtai aimag Sharga sum Sonduult N 46.35857 E95.31099	Galbiin goviin ulaan Bactrian camel
T029	Gobialtai aimag Sharga sum Sonduult N 46.35857 E95.31099	Galbiin goviin ulaan Bactrian camel
T030	Gobialtai aimag Sharga sum Sonduult N 46.35857 E95.31099	Galbiin goviin ulaan Bactrian camel
T031	Gobialtai aimag Sharga sum Sonduult N 46.35857 E95.31099	Galbiin goviin ulaan Bactrian camel
T032	Gobialtai aimag Sharga sum Sonduult N 46.35857 E95.31099	Galbiin goviin ulaan Bactrian camel
T033	Gobialtai aimag Sharga sum Sonduult N 46.35857 E95.31099	Galbiin goviin ulaan Bactrian camel
T034	Gobialtai aimag Sharga sum Sonduult N 46.35857 E95.31099	Galbiin goviin ulaan Bactrian camel
T035	Gobialtai aimag Tseel sum Buuriin gol	Galbiin goviin ulaan Bactrian camel
T036	Gobialtai aimag Tseel sum Buuriin gol	Galbiin goviin ulaan Bactrian camel
T037	Gobialtai aimag Tseel sum Buuriin gol	Galbiin goviin ulaan Bactrian camel
T038	Gobialtai aimag Tseel sum Buuriin gol	Galbiin goviin ulaan Bactrian camel
T039	Gobialtai aimag Tseel sum Buuriin gol	Galbiin goviin ulaan Bactrian camel
T040	Gobialtai aimag Tseel sum Buuriin gol	Galbiin goviin ulaan Bactrian camel
T041	Gobialtai aimag Tseel sum Buuriin gol	Galbiin goviin ulaan Bactrian camel
T042	Gobialtai aimag Tseel sum Buuriin gol	Galbiin goviin ulaan Bactrian camel
T043	Gobialtai aimag Tseel sum Buuriin gol	Galbiin goviin ulaan Bactrian camel
T044	Gobialtai aimag Tseel sum Buuriin gol	Galbiin goviin ulaan Bactrian camel
T045	Gobialtai aimag Tseel sum Buuriin gol	Galbiin goviin ulaan Bactrian camel
T046	Gobialtai aimag Tseel sum Buuriin gol	Galbiin goviin ulaan Bactrian camel
T047	Gobialtai aimag Tseel sum Buuriin gol	Galbiin goviin ulaan Bactrian camel
T048	Gobialtai aimag Tseel sum Buuriin gol	Galbiin goviin ulaan Bactrian camel
T049	Gobialtai aimag Tseel sum Buuriin gol	Galbiin goviin ulaan Bactrian camel
T050	Gobialtai aimag Tseel sum Buuriin gol	Galbiin goviin ulaan Bactrian camel
T051	Gobialtai aimag Tseel sum Buuriin gol	Galbiin goviin ulaan Bactrian camel
T052	Gobialtai aimag Tseel sum Buuriin gol	Galbiin goviin ulaan Bactrian camel
T053	Gobialtai aimag Tsogtiin haya N44.99366 E96.32441	Galbiin goviin ulaan Bactrian camel
T054	Gobialtai aimag Tsogtiin haya N44.99366 E96.32441	Galbiin goviin ulaan Bactrian camel
T055	Gobialtai aimag Tsogtiin haya N44.99366 E96.32441	Galbiin goviin ulaan Bactrian camel
T056	Gobialtai aimag Tsogtiin haya N44.99366 E96.32441	Galbiin goviin ulaan Bactrian camel
T057	Gobialtai aimag Tsogtiin haya N44.99366 E96.32441	Galbiin goviin ulaan Bactrian camel
T058	Gobialtai aimag Tsogtiin haya N44.99366 E96.32441	Galbiin goviin ulaan Bactrian camel
T059	Gobialtai aimag Tsogtiin haya N44.99366 E96.32441	Galbiin goviin ulaan Bactrian camel
T060	Gobialtai aimag Tsogtiin haya N44.99366 E96.32441	Galbiin goviin ulaan Bactrian camel
T061	Gobialtai aimag Tsogtiin haya N44.99366 E96.32441	Galbiin goviin ulaan Bactrian camel
T062	Gobialtai aimag Tsogtiin haya N44.99366 E96.32441	Galbiin goviin ulaan Bactrian camel
T063	Gobialtai aimag Tseel sum Buuriin gol	Galbiin goviin ulaan Bactrian camel
T064	Gobialtai aimag Tsogtiin haya N44.99366 E96.32441	Galbiin goviin ulaan Bactrian camel
T065	Gobialtai aimag Tsogtiin haya N44.99366 E96.32442	Galbiin goviin ulaan Bactrian camel
T066	Gobialtai aimag Tsogtiin haya N44.99366 E96.32443	Galbiin goviin ulaan Bactrian camel
T067	Gobialtai aimag Tsogtiin haya N44.99366 E96.32444	Galbiin goviin ulaan Bactrian camel
T068	Gobialtai aimag Tsogtiin haya N44.99366 E96.32445	Galbiin goviin ulaan Bactrian camel
T069	Gobialtai aimag Tsogtiin haya N44.99366 E96.32446	Galbiin goviin ulaan Bactrian camel
T070	Gobialtai aimag Tsogtiin haya N44.99366 E96.32447	Galbiin goviin ulaan Bactrian camel
T071	Gobialtai aimag Tsogtiin haya N44.99366 E96.32448	Galbiin goviin ulaan Bactrian camel
T072	Gobialtai aimag Tsogtiin haya N44.99366 E96.32449	Galbiin goviin ulaan Bactrian camel
T073	Gobialtai aimag Tsogtiin haya N44.99366 E96.32450	Galbiin goviin ulaan Bactrian camel
T074	Gobialtai aimag Tsogtiin haya N44.99366 E96.32451	Galbiin goviin ulaan Bactrian camel
T075	Bayanhongor aimag Baynlig sum N44.57324 E100.77825	Tokhom Tungalag Bactrian camel
T076	Bayanhongor aimag Baynlig sum N44.57324 E100.77825	Tokhom Tungalag Bactrian camel
T077	Bayanhongor aimag Baynlig sum N44.57324 E100.77825	Tokhom Tungalag Bactrian camel
T078	Bayanhongor aimag Baynlig sum N44.57324 E100.77825	Tokhom Tungalag Bactrian camel
T079	Bayanhongor aimag Baynlig sum N44.57324 E100.77825	Tokhom Tungalag Bactrian camel
T080	Bayanhongor aimag Baynlig sum N44.57324 E100.77825	Tokhom Tungalag Bactrian camel
T081	Bayanhongor aimag Baynlig sum N44.57324 E100.77825	Tokhom Tungalag Bactrian camel
T082	Bayanhongor aimag Baynlig sum N44.57324 E100.77825	Tokhom Tungalag Bactrian camel
T083	Bayanhongor aimag Baynlig sum N44.57324 E100.77825	Tokhom Tungalag Bactrian camel
T084	Bayanhongor aimag Baynlig sum N44.57324 E100.77825	Tokhom Tungalag Bactrian camel
T085	Bayanhongor aimag Baynlig sum N44.57324 E100.77825	Tokhom Tungalag Bactrian camel
T086	Bayanhongor aimag Baynlig sum N44.57324 E100.77825	Tokhom Tungalag Bactrian camel
T087	Bayanhongor aimag Baynlig sum N44.57324 E100.77825	Tokhom Tungalag Bactrian camel
T088	Bayanhongor aimag Baynlig sum N44.57324 E100.77825	Tokhom Tungalag Bactrian camel
T089	Bayanhongor aimag Baynlig sum N44.57324 E100.77825	Tokhom Tungalag Bactrian camel
T090	Bayanhongor aimag Baynlig sum N44.57324 E100.77825	Tokhom Tungalag Bactrian camel
T091	Bayanhongor aimag Baynlig sum N44.57324 E100.77825	Tokhom Tungalag Bactrian camel
T092	Bayanhongor aimag Baynlig sum N44.57324 E100.77825	Tokhom Tungalag Bactrian camel
T093	Bayanhongor aimag Baynlig sum N44.57324 E100.77825	Tokhom Tungalag Bactrian camel
T094	Bayanhongor aimag Baynlig sum N44.57324 E100.77825	Tokhom Tungalag Bactrian camel
T095	Bayanhongor aimag Baynlig sum N44.57324 E100.77825	Tokhom Tungalag Bactrian camel
T096	Uvurkhangai aimag Bogd sum N.44.79817 E101.43741	Haniin hetsiin huren Bactrian camel
T097	Uvurkhangai aimag Bogd sum N.44.79817 E101.43741	Haniin hetsiin huren Bactrian camel
T098	Uvurkhangai aimag Bogd sum N.44.79817 E101.43741	Haniin hetsiin huren Bactrian camel
T099	Uvurkhangai aimag Bogd sum N.44.79817 E101.43741	Haniin hetsiin huren Bactrian camel
T100	Uvurkhangai aimag Bogd sum N.44.79817 E101.43741	Haniin hetsiin huren Bactrian camel
T101	Uvurkhangai aimag Bogd sum N.44.79817 E101.43741	Haniin hetsiin huren Bactrian camel
T102	Uvurkhangai aimag Bogd sum N.44.79817 E101.43741	Haniin hetsiin huren Bactrian camel
T103	Uvurkhangai aimag Bogd sum N.44.79817 E101.43741	Haniin hetsiin huren Bactrian camel
T104	Uvurkhangai aimag Bogd sum N.44.79817 E101.43741	Haniin hetsiin huren Bactrian camel
T105	Uvurkhangai aimag Bogd sum N.44.79817 E101.43741	Haniin hetsiin huren Bactrian camel
T106	Uvurkhangai aimag Bogd sum N.44.79817 E101.43741	Haniin hetsiin huren Bactrian camel
T107	Uvurkhangai aimag Bogd sum N.44.79817 E101.43741	Haniin hetsiin huren Bactrian camel
T108	Uvurkhangai aimag Bogd sum N.44.79817 E101.43741	Haniin hetsiin huren Bactrian camel
T109	Uvurkhangai aimag Bogd sum N.44.79817 E101.43741	Haniin hetsiin huren Bactrian camel
T110	Uvurkhangai aimag Bogd sum N.44.79817 E101.43741	Haniin hetsiin huren Bactrian camel
T111	Uvurkhangai aimag Bogd sum N.44.79817 E101.43741	Haniin hetsiin huren Bactrian camel
T112	Uvurkhangai aimag Bogd sum N.44.79817 E101.43741	Haniin hetsiin huren Bactrian camel
T113	Uvurkhangai aimag Bogd sum N.44.79817 E101.43741	Haniin hetsiin huren Bactrian camel
T114	Uvurkhangai aimag Bogd sum N.44.79817 E101.43741	Haniin hetsiin huren Bactrian camel
T115	Uvurkhangai aimag Bogd sum N.44.79817 E101.43741	Haniin hetsiin huren Bactrian camel
T116	Umnugovi aimag Bulgan sum N44.28181 E103.33666	Haniin hetsiin huren Bactrian camel
T117	Umnugovi aimag Bulgan sum N44.28181 E103.33666	Haniin hetsiin huren Bactrian camel
T118	Umnugovi aimag Bulgan sum N44.28181 E103.33666	Haniin hetsiin huren Bactrian camel
T119	Umnugovi aimag Bulgan sum N44.28181 E103.33666	Haniin hetsiin huren Bactrian camel
T120	Umnugovi aimag Bulgan sum N44.28181 E103.33666	Haniin hetsiin huren Bactrian camel
T121	Umnugovi aimag Bulgan sum N44.28181 E103.33666	Haniin hetsiin huren Bactrian camel
T122	Umnugovi aimag Bulgan sum N44.28181 E103.33666	Haniin hetsiin huren Bactrian camel
T123	Umnugovi aimag Bulgan sum N44.28181 E103.33666	Haniin hetsiin huren Bactrian camel
T124	Umnugovi aimag Bulgan sum N44.28181 E103.33666	Haniin hetsiin huren Bactrian camel
T125	Umnugovi aimag Bulgan sum N44.28181 E103.33666	Haniin hetsiin huren Bactrian camel
T126	Umnugovi aimag Bulgan sum N44.28181 E103.33666	Haniin hetsiin huren Bactrian camel
T127	Umnugovi aimag Bulgan sum N44.28181 E103.33666	Haniin hetsiin huren Bactrian camel
T128	Umnugovi aimag Bulgan sum N44.28181 E103.33666	Haniin hetsiin huren Bactrian camel
T129	Umnugovi aimag Bulgan sum N44.28181 E103.33666	Haniin hetsiin huren Bactrian camel
T130	Umnugovi aimag Bulgan sum N44.28181 E103.33666	Haniin hetsiin huren Bactrian camel
T131	Umnugovi aimag Bulgan sum N44.28181 E103.33666	Haniin hetsiin huren Bactrian camel
T132	Umnugovi aimag Bulgan sum N44.28181 E103.33666	Haniin hetsiin huren Bactrian camel
T133	Umnugovi aimag Bulgan sum N44.28181 E103.33666	Haniin hetsiin huren Bactrian camel
T134	Umnugovi aimag Bulgan sum N44.28181 E103.33666	Haniin hetsiin huren Bactrian camel
T135	Umnugovi aimag Bulgan sum N44.28181 E103.33666	Haniin hetsiin huren Bactrian camel
T136	Umnugovi aimag Bulgan sum N44.28181 E103.33666	Haniin hetsiin huren Bactrian camel
T137	Umnugovi aimag Bulgan sum N44.28181 E103.33666	Haniin hetsiin huren Bactrian camel
T138	Umnugovi aimag Bulgan sum N44.28181 E103.33666	Haniin hetsiin huren Bactrian camel
T139	Umnugovi aimag Bulgan sum N44.28181 E103.33666	Haniin hetsiin huren Bactrian camel
T140	Umnugovi aimag Bulgan sum N44.28181 E103.33666	Haniin hetsiin huren Bactrian camel
T141	Umnugovi aimag Bulgan sum N44.28181 E103.33666	Haniin hetsiin huren Bactrian camel
T142	Umnugovi aimag Bulgan sum N44.28181 E103.33666	Haniin hetsiin huren Bactrian camel
T143	Umnugovi aimag Bulgan sum N44.28181 E103.33666	Haniin hetsiin huren Bactrian camel
T144	Umnugovi aimag Bulgan sum N44.28181 E103.33666	Haniin hetsiin huren Bactrian camel
T145	Umnugovi aimag Bulgan sum N44.28181 E103.33666	Haniin hetsiin huren Bactrian camel
T146	Umnugovi aimag Bulgan sum N44.28181 E103.33666	Haniin hetsiin huren Bactrian camel
T147	Umnugovi aimag Bulgan sum N44.28181 E103.33666	Haniin hetsiin huren Bactrian camel
T148	Umnugovi aimag Bulgan sum N44.28181 E103.33666	Haniin hetsiin huren Bactrian camel
T149	Umnugovi aimag Bulgan sum N44.28181 E103.33666	Haniin hetsiin huren Bactrian camel
T150	Umnugovi aimag Bulgan sum N44.28181 E103.33666	Haniin hetsiin huren Bactrian camel
T151	Umnugovi aimag Bulgan sum N44.28181 E103.33666	Haniin hetsiin huren Bactrian camel
T152	Umnugovi aimag Bulgan sum N44.28181 E103.33666	Haniin hetsiin huren Bactrian camel
T153	Umnugovi aimag Bulgan sum N44.28181 E103.33666	Haniin hetsiin huren Bactrian camel
T154	Umnugovi aimag Bulgan sum N44.28181 E103.33666	Haniin hetsiin huren Bactrian camel
T155	Umnugovi aimag Bulgan sum N44.28181 E103.33666	Haniin hetsiin huren Bactrian camel
T156	Umnugovi aimag Bulgan sum N44.28181 E103.33666	Haniin hetsiin huren Bactrian camel
T157	Umnugovi aimag Bulgan sum N44.28181 E103.33666	Haniin hetsiin huren Bactrian camel
T158	Umnugovi aimgiin Hanbogd sum Bayn bag N 43.31803 E 107.61961	Galbiin goviin ulaan Bactrian camel
T159	Umnugovi aimgiin Hanbogd sum Bayn bag N 43.31803 E 107.61961	Galbiin goviin ulaan Bactrian camel
T160	Umnugovi aimgiin Hanbogd sum Bayn bag N 43.31803 E 107.61961	Galbiin goviin ulaan Bactrian camel
T161	Umnugovi aimgiin Hanbogd sum Bayn bag N 43.31803 E 107.61961	Galbiin goviin ulaan Bactrian camel
T162	Umnugovi aimgiin Hanbogd sum Bayn bag N 43.31803 E 107.61961	Galbiin goviin ulaan Bactrian camel
T163	Umnugovi aimgiin Hanbogd sum Bayn bag N 43.31803 E 107.61961	Galbiin goviin ulaan Bactrian camel
T164	Umnugovi aimgiin Hanbogd sum Bayn bag N 43.31803 E 107.61961	Galbiin goviin ulaan Bactrian camel
T165	Umnugovi aimgiin Hanbogd sum Bayn bag N 43.31803 E 107.61961	Galbiin goviin ulaan Bactrian camel
T166	Umnugovi aimgiin Hanbogd sum Bayn bag N 43.31803 E 107.61961	Galbiin goviin ulaan Bactrian camel
T167	Umnugovi aimgiin Hanbogd sum Bayn bag N 43.31803 E 107.61961	Galbiin goviin ulaan Bactrian camel
T168	Umnugovi aimgiin Hanbogd sum Bayn bag N 43.31803 E 107.61961	Galbiin goviin ulaan Bactrian camel
T169	Umnugovi aimgiin Hanbogd sum Bayn bag N 43.31803 E 107.61961	Galbiin goviin ulaan Bactrian camel
T170	Umnugovi aimgiin Hanbogd sum Bayn bag N 43.31803 E 107.61961	Galbiin goviin ulaan Bactrian camel
T171	Umnugovi aimgiin Hanbogd sum Bayn bag N 43.31803 E 107.61961	Galbiin goviin ulaan Bactrian camel
T172	Umnugovi aimgiin Hanbogd sum Bayn bag N 43.31803 E 107.61961	Galbiin goviin ulaan Bactrian camel
T173	Umnugovi aimgiin Hanbogd sum Bayn bag N 43.31803 E 107.61961	Galbiin goviin ulaan Bactrian camel
T174	Umnugovi aimgiin Hanbogd sum Bayn bag N 43.31803 E 107.61961	Galbiin goviin ulaan Bactrian camel
T175	Umnugovi aimgiin Hanbogd sum Bayn bag N 43.31803 E 107.61961	Galbiin goviin ulaan Bactrian camel
T176	Umnugovi aimag Hanbogd sum Uvurhunher N43.33047 E107.59592	Galbiin goviin ulaan Bactrian camel
T177	Umnugovi aimag Hanbogd sum Uvurhunher N43.33047 E107.59592	Galbiin goviin ulaan Bactrian camel
T178	Umnugovi aimag Hanbogd sum Uvurhunher N43.33047 E107.59592	Galbiin goviin ulaan Bactrian camel
T179	Umnugovi aimag Hanbogd sum Uvurhunher N43.33047 E107.59592	Galbiin goviin ulaan Bactrian camel
T180	Umnugovi aimag Hanbogd sum Uvurhunher N43.33047 E107.59592	Galbiin goviin ulaan Bactrian camel
T181	Umnugovi aimag Hanbogd sum Uvurhunher N43.33047 E107.59592	Galbiin goviin ulaan Bactrian camel
T182	Umnugovi aimag Hanbogd sum Uvurhunher N43.33047 E107.59592	Galbiin goviin ulaan Bactrian camel
T183	Umnugovi aimag Hanbogd sum Uvurhunher N43.33047 E107.59592	Galbiin goviin ulaan Bactrian camel
T184	Umnugovi aimag Hanbogd sum Uvurhunher N43.33047 E107.59592	Galbiin goviin ulaan Bactrian camel
T185	Umnugovi aimag Hanbogd sum Uvurhunher N43.33047 E107.59592	Galbiin goviin ulaan Bactrian camel
T186	Umnugovi aimag Hanbogd sum Uvurhunher N43.33047 E107.59592	Galbiin goviin ulaan Bactrian camel
T187	Umnugovi aimag Hanbogd sum Uvurhunher N43.33047 E107.59592	Galbiin goviin ulaan Bactrian camel
T188	Umnugovi aimag Hanbogd sum Uvurhunher N43.33047 E107.59592	Galbiin goviin ulaan Bactrian camel
T189	Umnugovi aimag Hanbogd sum Uvurhunher N43.33047 E107.59592	Galbiin goviin ulaan Bactrian camel
T190	Umnugovi aimag Hanbogd sum Uvurhunher N43.33047 E107.59592	Galbiin goviin ulaan Bactrian camel
T191	Umnugovi aimag Hanbogd sum Uvurhunher N43.33047 E107.59592	Galbiin goviin ulaan Bactrian camel
T192	Umnugovi aimag Hanbogd sum Uvurhunher N43.33047 E107.59592	Galbiin goviin ulaan Bactrian camel
T193	Umnugovi aimag Hanbogd sum Uvurhunher N43.33047 E107.59592	Galbiin goviin ulaan Bactrian camel
T194	Umnugovi aimag Hanbogd sum Uvurhunher N43.33047 E107.59592	Galbiin goviin ulaan Bactrian camel
T195	Umnugovi aimag Hanbogd sum Uvurhunher N43.33047 E107.59592	Galbiin goviin ulaan Bactrian camel
T196	Umnugovi aimag Hanbogd sum Uvurhunher N43.33047 E107.59592	Galbiin goviin ulaan Bactrian camel
T197	Umnugovi aimag Hanbogd sum Uvurhunher N43.33047 E107.59592	Galbiin goviin ulaan Bactrian camel
T198	Umnugovi aimag Hanbogd sum Uvurhunher N43.33047 E107.59592	Galbiin goviin ulaan Bactrian camel
T199	Umnugovi aimag Tsogtovoo sum Bor teeg bag Erdenet olgoi N44.54860 E105.66303	Haniin hetsiin huren Bactrian camel
T200	Umnugovi aimag Tsogtovoo sum Bor teeg bag Erdenet olgoi N44.54860 E105.66303	Haniin hetsiin huren Bactrian camel
T201	Umnugovi aimag Tsogtovoo sum Bor teeg bag Erdenet olgoi N44.54860 E105.66303	Haniin hetsiin huren Bactrian camel
T202	Umnugovi aimag Tsogtovoo sum Bor teeg bag Erdenet olgoi N44.54860 E105.66303	Haniin hetsiin huren Bactrian camel
T203	Umnugovi aimag Tsogtovoo sum Bor teeg bag Erdenet olgoi N44.54860 E105.66303	Haniin hetsiin huren Bactrian camel
T204	Umnugovi aimag Tsogtovoo sum Bor teeg bag Erdenet olgoi N44.54860 E105.66303	Haniin hetsiin huren Bactrian camel
T205	Umnugovi aimag Tsogtovoo sum Bor teeg bag Erdenet olgoi N44.54860 E105.66303	Haniin hetsiin huren Bactrian camel
T206	Umnugovi aimag Tsogtovoo sum Bor teeg bag Erdenet olgoi N44.54860 E105.66303	Haniin hetsiin huren Bactrian camel
T207	Umnugovi aimag Tsogtovoo sum Bor teeg bag Erdenet olgoi N44.54860 E105.66303	Haniin hetsiin huren Bactrian camel
T208	Umnugovi aimag Tsogtovoo sum Bor teeg bag Erdenet olgoi N44.54860 E105.66303	Haniin hetsiin huren Bactrian camel
T209	Umnugovi aimag Tsogtovoo sum Bor teeg bag Erdenet olgoi N44.54860 E105.66303	Haniin hetsiin huren Bactrian camel
T210	Umnugovi aimag Tsogtovoo sum Bor teeg bag Erdenet olgoi N44.54860 E105.66303	Haniin hetsiin huren Bactrian camel
T211	Umnugovi aimag Tsogtovoo sum Bor teeg bag Erdenet olgoi N44.54860 E105.66303	Haniin hetsiin huren Bactrian camel
T212	Umnugovi aimag Tsogtovoo sum Bor teeg bag Erdenet olgoi N44.54860 E105.66303	Haniin hetsiin huren Bactrian camel
T213	Umnugovi aimag Tsogtovoo sum Bor teeg bag Erdenet olgoi N44.54860 E105.66303	Haniin hetsiin huren Bactrian camel
T214	Umnugovi aimag Tsogtovoo sum Bor teeg bag Erdenet olgoi N44.54860 E105.66303	Haniin hetsiin huren Bactrian camel
T215	Umnugovi aimag Tsogtovoo sum Bor teeg bag Erdenet olgoi N44.54860 E105.66303	Haniin hetsiin huren Bactrian camel
T216	Umnugovi aimag Tsogtovoo sum Bor teeg bag Erdenet olgoi N44.54860 E105.66303	Haniin hetsiin huren Bactrian camel
T217	Umnugovi aimag Tsogtovoo sum Bor teeg bag Erdenet olgoi N44.54860 E105.66303	Haniin hetsiin huren Bactrian camel
T218	Umnugovi aimag Tsogtovoo sum Bor teeg bag Erdenet olgoi N44.54860 E105.66303	Haniin hetsiin huren Bactrian camel
T219	Umnugovi aimag Tsogtovoo sum Bor teeg bag Erdenet olgoi N44.54860 E105.66303	Haniin hetsiin huren Bactrian camel
T220	Umnugovi aimag Tsogtovoo sum Bor teeg bag Erdenet olgoi N44.54860 E105.66303	Haniin hetsiin huren Bactrian camel
T221	Umnugovi aimag Tsogtovoo sum Bor teeg bag Erdenet olgoi N44.54860 E105.66303	Haniin hetsiin huren Bactrian camel
T222	Umnugovi aimag Tsogtovoo sum Bor teeg bag Erdenet olgoi N44.54860 E105.66303	Haniin hetsiin huren Bactrian camel
T223	Umnugovi aimag Tsogtovoo sum Bor teeg bag Erdenet olgoi N44.54860 E105.66303	Haniin hetsiin huren Bactrian camel
1	Hulunbeier	Sonid Bactrian camel
2	Hulunbeier	Sonid Bactrian camel
3	Hulunbeier	Sonid Bactrian camel
4	Hulunbeier	Sonid Bactrian camel
5	Hulunbeier	Sonid Bactrian camel
6	Hulunbeier	Sonid Bactrian camel
7	Hulunbeier	Sonid Bactrian camel
8	Hulunbeier	Sonid Bactrian camel
9	Hulunbeier	Sonid Bactrian camel
10	Hulunbeier	Sonid Bactrian camel
11	Hulunbeier	Sonid Bactrian camel
12	Hulunbeier	Sonid Bactrian camel
13	Hulunbeier	Sonid Bactrian camel
14	Hulunbeier	Sonid Bactrian camel
15	Hulunbeier	Sonid Bactrian camel
17	Hulunbeier	Sonid Bactrian camel
18	Hulunbeier	Sonid Bactrian camel
XM9	Sunitet	Sonid Bactrian camel
XM10	Sunitet	Sonid Bactrian camel
XM11	Sunitet	Sonid Bactrian camel
XM12	Sunitet	Sonid Bactrian camel
XM13	Sunitet	Sonid Bactrian camel
XM14	Sunitet	Sonid Bactrian camel
XM15	Sunitet	Sonid Bactrian camel
XM16	Sunitet	Sonid Bactrian camel
XM17	Sunitet	Sonid Bactrian camel
XM18	Sunitet	Sonid Bactrian camel
XM19	Sunitet	Sonid Bactrian camel
XM20	Sunitet	Sonid Bactrian camel
XM21	Sunitet	Sonid Bactrian camel
XM22	Sunitet	Sonid Bactrian camel
XM23	Sunitet	Sonid Bactrian camel
XJ1	Tarim	Tarim Bactrian camel
XJ2	Tarim	Tarim Bactrian camel
XJ3	Tarim	Tarim Bactrian camel
XJ4	Tarim	Tarim Bactrian camel
XJ5	Tarim	Tarim Bactrian camel
XJ6	Tarim	Tarim Bactrian camel
XJ7	Tarim	Tarim Bactrian camel
XJ8	Tarim	Tarim Bactrian camel
XJ9	Tarim	Tarim Bactrian camel
XJ10	Tarim	Tarim Bactrian camel
XJ11	Tarim	Tarim Bactrian camel
XJ12	Tarim	Tarim Bactrian camel
XJ13	Tarim	Tarim Bactrian camel
XJ14	Tarim	Tarim Bactrian camel
XJ15	Tarim	Tarim Bactrian camel
XJ16	Tarim	Tarim Bactrian camel
XJ17	Tarim	Tarim Bactrian camel
XJ18	Tarim	Tarim Bactrian camel
XJ19	Tarim	Tarim Bactrian camel
XJ20	Tarim	Tarim Bactrian camel
XJ21	Tarim	Tarim Bactrian camel
XJ22	Tarim	Tarim Bactrian camel
XJ23	Tarim	Tarim Bactrian camel
XJ24	Tarim	Tarim Bactrian camel
XJ25	Tarim	Tarim Bactrian camel
BJ2	Altay	Junggar Bactrian camel
BJ3	Altay	Junggar Bactrian camel
BJ4	Altay	Junggar Bactrian camel
BJ5	Altay	Junggar Bactrian camel
BJ6	Altay	Junggar Bactrian camel
BJ7	Altay	Junggar Bactrian camel
BJ8	Altay	Junggar Bactrian camel
BJ9	Altay	Junggar Bactrian camel
BJ10	Altay	Junggar Bactrian camel
BJ11	Altay	Junggar Bactrian camel
BJ12	Altay	Junggar Bactrian camel
BJ13	Altay	Junggar Bactrian camel
BJ14	Altay	Junggar Bactrian camel
BJ15	Altay	Junggar Bactrian camel
BJ16	Altay	Junggar Bactrian camel
BJ17	Altay	Junggar Bactrian camel
BJ18	Altay	Junggar Bactrian camel
BJ19	Altay	Junggar Bactrian camel
BJ20	Altay	Junggar Bactrian camel
EJ1	Alxa	Alxa Bactrian camel
EJ2	Alxa	Alxa Bactrian camel
EJ3	Alxa	Alxa Bactrian camel
EJ4	Alxa	Alxa Bactrian camel
EJ5	Alxa	Alxa Bactrian camel
EJ6	Alxa	Alxa Bactrian camel
EJ7	Alxa	Alxa Bactrian camel
EJ8	Alxa	Alxa Bactrian camel
AYQ1	Alxa	Alxa Bactrian camel
AYQ2	Alxa	Alxa Bactrian camel
AYQ3	Alxa	Alxa Bactrian camel
AYQ4	Alxa	Alxa Bactrian camel
AYQ5	Alxa	Alxa Bactrian camel
AYQ6	Alxa	Alxa Bactrian camel
AYQ7	Alxa	Alxa Bactrian camel
AYQ8	Alxa	Alxa Bactrian camel
AYQ9	Alxa	Alxa Bactrian camel
AYQ10	Alxa	Alxa Bactrian camel
AZQ1	Alxa	Alxa Bactrian camel
AZQ2	Alxa	Alxa Bactrian camel
AZQ3	Alxa	Alxa Bactrian camel
AZQ4	Alxa	Alxa Bactrian camel
AZQ5	Alxa	Alxa Bactrian camel
AZQ6	Alxa	Alxa Bactrian camel
AZQ7	Alxa	Alxa Bactrian camel
AZQ8	Alxa	Alxa Bactrian camel
AZQ9	Alxa	Alxa Bactrian camel
AZQ10	Alxa	Alxa Bactrian camel
BM1	Bayannaoer	Alxa Bactrian camel
BM2	Bayannaoer	Alxa Bactrian camel
BM3	Bayannaoer	Alxa Bactrian camel
BM4	Bayannaoer	Alxa Bactrian camel
BM5	Bayannaoer	Alxa Bactrian camel
BM6	Bayannaoer	Alxa Bactrian camel
BM7	Bayannaoer	Alxa Bactrian camel
BM8	Bayannaoer	Alxa Bactrian camel
BM9	Bayannaoer	Alxa Bactrian camel
BM10	Bayannaoer	Alxa Bactrian camel
EM1	Ordos	Alxa Bactrian camel
EM2	Ordos	Alxa Bactrian camel
EM3	Ordos	Alxa Bactrian camel
EM4	Ordos	Alxa Bactrian camel
EM5	Ordos	Alxa Bactrian camel
EM6	Ordos	Alxa Bactrian camel
EM7	Ordos	Alxa Bactrian camel
EM8	Ordos	Alxa Bactrian camel
EM9	Ordos	Alxa Bactrian camel
EM10	Ordos	Alxa Bactrian camel
EM11	Ordos	Alxa Bactrian camel
EM12	Ordos	Alxa Bactrian camel
EM13	Ordos	Alxa Bactrian camel
EM14	Ordos	Alxa Bactrian camel
EM15	Ordos	Alxa Bactrian camel
EM16	Ordos	Alxa Bactrian camel
EM17	Ordos	Alxa Bactrian camel
EM18	Ordos	Alxa Bactrian camel
EM19	Ordos	Alxa Bactrian camel
EM20	Ordos	Alxa Bactrian camel
EM21	Ordos	Alxa Bactrian camel
EM22	Ordos	Alxa Bactrian camel
EM23	Ordos	Alxa Bactrian camel
EM24	Ordos	Alxa Bactrian camel
EM25	Ordos	Alxa Bactrian camel
EM26	Ordos	Alxa Bactrian camel
EM27	Ordos	Alxa Bactrian camel
EM28	Ordos	Alxa Bactrian camel
EM29	Ordos	Alxa Bactrian camel
