# Supplementary material for: A Genome-Wide Association Study Identifies Quantitative Trait Loci Affecting Hematological Traits in Camelus bactrianus
Source: Animals (Basel). 2020 Jan 7;10(1):96. doi: 10.3390/ani10010096 (PMC7023321; doi:10.3390/ani10010096)
Supplement: Supplementary file 1 [file animals-10-00096-s001.zip › supplementary files/Supplementary Table 2.xlsx]

## Sheet: 骆驼样品质控结果
Supplementary Table 2 Sequencing data statistics and quality assessment.
Sample	Raw bases(bp)	Clean bases(bp)	Effective rate(%)	Error rate(%)	Q20(%)	Q30(%)	GC content(%)
T001	2036873376	2036725344	99.99	0.06	93.77	85	39.23
T002	1991009088	1990863360	99.99	0.06	93.72	85	39.94
T003	1486894752	1486791072	99.99	0.06	93.83	85	40.43
T004	1466950752	1466844480	99.99	0.06	93.65	85	38.58
T005	1638427392	1638296352	99.99	0.06	93.62	85	40.08
T006	1208528640	1208443392	99.99	0.06	93.77	85	39.89
T007	1272493728	1272401280	99.99	0.05	94.06	85	40.23
T008	1441920096	1441803168	99.99	0.05	93.45	85	40.09
T009	1702300896	1702189728	99.99	0.06	93.76	85	39.85
T010	1934048160	1933887456	99.99	0.05	93.62	85	40.36
T011	1998423072	1998266688	99.99	0.05	93.69	85	39.91
T012	1672237728	1672130880	99.99	0.05	93.88	85	39.16
T013	1517699520	1517613408	99.99	0.05	93.98	85	39.3
T014	1562166432	1562061888	99.99	0.05	93.98	85	40.02
T015	1327661280	1327569408	99.99	0.05	93.94	85	39.13
T016	1684147104	1684025280	99.99	0.06	93.78	85	39.73
T017	1979327232	1979156736	99.99	0.05	93.48	85	40.02
T018	1717174944	1717038144	99.99	0.06	93.67	85	39.53
T019	1662356448	1662224544	99.99	0.06	93.71	85	39.8
T020	1940535072	1940354208	99.99	0.05	93.44	85	39.49
T021	1731917088	1731778560	99.99	0.05	93.6	85	40.24
T022	1418718528	1418618016	99.99	0.05	94.06	85	39.23
T023	1638733536	1638624672	99.99	0.05	93.92	85	39.42
T024	1736616096	1736475264	99.99	0.05	93.67	85	39.25
T025	1591814592	1591716384	99.99	0.05	94.04	85	39.97
T026	1897980480	1897817760	99.99	0.05	93.45	85	40.41
T027	1865846304	1865689920	99.99	0.05	93.44	85	40.3
T028	1746672192	1746552384	99.99	0.05	93.72	85	40.27
T029	1833200352	1833051456	99.99	0.06	93.63	85	40.05
T030	1474490016	1474387776	99.99	0.05	94	85	40.06
T031	1324752768	1324674720	99.99	0.05	94.11	85	39.52
T032	1554166368	1554050880	99.99	0.06	93.73	85	39.22
T033	1419019776	1418923584	99.99	0.05	93.94	85	39.39
T034	860060736	860007744	99.99	0.04	94.3	85	38.38
T035	1822838976	1822699008	99.99	0.06	93.67	85	39.67
T036	1633172544	1633129632	100	0.03	96.06	90.13	39.59
T037	1996138080	1995984288	99.99	0.06	93.72	85	39.71
T038	1454352192	1454308704	100	0.03	96.22	90.65	37.95
T039	655908192	655758432	99.98	0.05	94.14	85	39.61
T040	1625593536	1625544288	100	0.03	96.4	91.06	39.14
T041	1675793376	1675745568	100	0.03	96.28	90.68	39.45
T042	1729742112	1729687680	100	0.03	96.49	91.24	39.05
T043	1354104288	1354060800	100	0.03	96.6	91.56	38.37
T044	1569555072	1569510720	100	0.03	96.38	90.92	39.67
T045	1625327424	1625277312	100	0.03	95.62	89.15	39.35
T046	1859573088	1859517504	100	0.03	96.73	91.89	39.31
T047	1655185824	1655137152	100	0.03	96.45	91.23	38.91
T048	1613769120	1613716704	100	0.03	96.55	91.41	39.57
T049	1851516288	1851459264	100	0.03	96.3	90.84	38.98
T050	1376064000	1376019072	100	0.03	96.1	90.31	38.64
T051	697517280	697350816	99.98	0.05	93.75	85	40.02
T052	1423800288	1423757376	100	0.03	96.25	90.68	38.92
T053	1517825376	1517780448	100	0.03	95.91	89.79	39.7
T054	1473938784	1473889536	100	0.03	96.69	91.82	39.58
T055	936969696	936943776	100	0.03	95.91	89.89	38.59
T056	1388833056	1388786112	100	0.03	96.27	90.72	39.26
T057	1502656416	1502607456	100	0.03	96.66	91.74	39.39
T058	1417141152	1417096224	100	0.03	96.47	91.27	38.53
T059	1507363776	1507307616	100	0.03	96.45	91.19	39.28
T060	1470315744	1470269664	100	0.03	96.54	91.56	38.67
T061	1624591008	1624544064	100	0.03	96.59	91.53	39.34
T062	1459032192	1458992448	100	0.03	95.52	88.92	38.9
T063	1521796320	1521752256	100	0.03	96.22	90.54	39.55
T064	1559873664	1559824992	100	0.03	96.52	91.31	39.02
T065	1642798944	1642750272	100	0.03	96.61	91.61	39.45
T066	1634302656	1634255136	100	0.03	96.48	91.23	39.89
T067	1502804448	1502759232	100	0.03	96.64	91.66	39.39
T068	1488357504	1488310560	100	0.03	95.88	89.75	39.88
T069	1581828768	1581784704	100	0.03	95.6	89.05	39.58
T070	1734033888	1733981472	100	0.03	96.41	91.05	39.19
T071	1636112736	1636072416	100	0.03	96.17	90.42	39.62
T072	1503840960	1503804672	100	0.04	94.58	86.7	39.35
T073	1606334976	1606294080	100	0.03	96.47	91.21	39.45
T074	1575178848	1575133920	100	0.03	96.41	91.1	38.8
T075	1518765984	1518697440	100	0.03	96.92	92.32	37.24
T076	1838041632	1837953216	100	0.02	97.25	92.98	38.66
T077	1790920512	1790843040	100	0.03	96.92	92.19	38.5
T078	1126238112	1126193472	100	0.03	97.2	92.93	37.58
T079	1637147808	1637079840	100	0.02	97.34	93.29	37.78
T080	1760104224	1760029632	100	0.03	97.12	92.66	39.03
T081	1701595008	1701520128	100	0.03	96.14	90.36	38.98
T082	1561692960	1561620672	100	0.02	97.56	93.81	39
T083	1748013696	1747937664	100	0.03	96.97	92.27	38.84
T084	1623865536	1623795840	100	0.02	97.38	93.34	39.26
T085	1702061280	1701980352	100	0.03	97.28	93.07	39.04
T086	1569898080	1569835872	100	0.03	96.87	92.03	37.47
T087	1435706496	1435651488	100	0.03	96.5	90.9	38.55
T088	1407331008	1407263616	100	0.03	96.56	91.25	39.39
T089	1297204704	1297151712	100	0.03	96.36	90.84	38.95
T090	1532499264	1532422656	100	0.03	97.03	92.44	39.17
T091	1303544448	1303477632	99.99	0.02	97.46	93.6	39.09
T092	1454304384	1454234400	100	0.02	97.26	93.06	39.03
T093	1407223008	1407158784	100	0.03	97.13	92.81	38.25
T094	1431233568	1431164160	100	0.02	97.49	93.7	39.01
T095	1334450880	1334395296	100	0.02	97.41	93.43	39.16
T096	1373131872	1373078304	100	0.03	95.96	89.91	38.41
T097	1392105888	1392045408	100	0.03	96.69	91.66	38.95
T098	1414004544	1413937440	100	0.02	97.29	93.09	39.39
T099	1599997536	1599929856	100	0.03	96.51	91.13	38.95
T100	1523080800	1523013696	100	0.02	97.34	93.38	38.81
T101	1415773152	1415714112	100	0.02	97.49	93.67	38.89
T102	1435216032	1435157280	100	0.03	97.08	92.63	39.15
T103	1255536576	1255488768	100	0.03	97.12	92.78	38.75
T104	1410266016	1410199488	100	0.03	96.48	91.13	39.24
T105	714573216	714424320	99.98	0.05	93.59	85	39.91
T106	1470168576	1470101472	100	0.03	97.16	92.77	38.71
T107	1488554496	1488485376	100	0.03	96.63	91.46	38.5
T108	1155955680	1155909312	100	0.04	94.66	86.92	38.57
T109	1275883488	1275824160	100	0.03	97.09	92.69	38.17
T110	1464229152	1464157728	100	0.02	97.24	93.02	38.09
T111	638828064	638775648	99.99	0.04	94.82	87.59	37.25
T112	1115970048	1115877600	99.99	0.03	95.14	88.23	38.31
T113	1049120640	1049028768	99.99	0.04	94.75	87.38	38.33
T114	1081285344	1081186560	99.99	0.03	95.17	88.31	38.7
T115	769289472	769213152	99.99	0.03	95.4	88.88	37.28
T116	974312352	974232864	99.99	0.04	95.01	87.92	39.56
T117	1043056224	1042981920	99.99	0.04	94	85.69	39.08
T118	1201405536	1201295808	99.99	0.03	95.68	89.53	36.48
T119	995377824	995292000	99.99	0.04	94.98	87.97	39.52
T120	1047663648	1047563712	99.99	0.03	95.21	88.43	39.59
T121	1004988960	1004897376	99.99	0.03	95.16	88.31	39.14
T122	1152677664	1152586080	99.99	0.04	94.78	87.34	38.47
T123	933600960	933535008	99.99	0.04	94.78	87.39	37.22
T124	996591744	996512256	99.99	0.04	94.5	86.71	39.39
T125	1065353760	1065273408	99.99	0.04	94.49	86.81	38.52
T126	1114303680	1114197408	99.99	0.04	94.95	87.81	38.34
T127	1126079424	1125970272	99.99	0.03	95.42	89.02	37.47
T128	972042912	971955360	99.99	0.03	95.19	88.37	39
T129	1080103968	1080000576	99.99	0.03	95	87.99	39.34
T130	1088808480	1088704224	99.99	0.03	95.33	88.85	39.36
T131	1103123808	1103019552	99.99	0.03	95.39	88.84	39.42
T132	1018140768	1018073088	99.99	0.04	93.78	85.27	39.83
T133	1054794240	1054710432	99.99	0.04	94.59	87	39.31
T134	955178208	955089504	99.99	0.03	95.3	88.58	39.53
T135	1104231744	1104155712	99.99	0.04	94.51	86.73	39.1
T136	1073387808	1073289888	99.99	0.03	95.57	89.38	37.05
T137	1053700416	1053602784	99.99	0.03	95.37	88.89	38.45
T138	960884352	960798816	99.99	0.03	95.23	88.45	39.76
T139	1354299264	1354243680	100	0.03	95.82	89.59	38.74
T140	969837696	969752448	99.99	0.03	95.38	88.89	38.95
T141	952228512	952152768	99.99	0.04	94.31	86.37	39.94
T142	938973024	938910816	99.99	0.04	93.88	85.41	39.28
T143	1041832224	1041746976	99.99	0.03	95.01	87.94	39.2
T144	1039537728	1039457088	99.99	0.04	94.5	86.8	39.27
T145	827308224	827258976	99.99	0.04	94.08	85	39.47
T146	1029434112	1029345984	99.99	0.03	95.12	88.25	38.59
T147	1132313472	1132213248	99.99	0.03	95	87.97	38.52
T148	1064462112	1064456352	100	0.04	94.5	87.05	38.09
T149	593135424	592993152	99.98	0.05	94.28	85	39.41
T150	1742056992	1742048928	100	0.04	94.87	87.75	39.03
T151	1654658496	1654649568	100	0.04	94.53	87.01	39.27
T152	1675595520	1675584288	100	0.04	95	88.08	38.95
T153	1417795200	1417786848	100	0.04	95.09	88.31	38.84
T154	1511627616	1511619840	100	0.04	94.91	87.81	39.49
T155	1411856928	1411845696	100	0.04	93.8	85.45	39.5
T156	1419378912	1419368256	100	0.04	95.38	88.99	39.81
T157	1305303840	1305295488	100	0.04	94.54	87.05	39.59
T158	2512702944	2512681632	100	0.04	95.11	88.33	39.91
T159	1202523264	1202440032	99.99	0.03	95.36	88.67	39.55
T160	1692439200	1692429120	100	0.04	94.57	87.01	39.84
T161	1612461888	1612453536	100	0.04	94.24	86.07	38.78
T162	1423756800	1423747872	100	0.04	94.25	86.31	39.92
T163	1556754912	1556746272	100	0.04	93.94	85.75	39.42
T164	1603777824	1603769472	100	0.04	94.66	87.33	39.89
T165	1433570976	1433560320	100	0.04	95.2	88.65	39.93
T166	1255695552	1255685760	100	0.04	94.94	87.97	39.81
T167	1528746912	1528734240	100	0.04	94.78	87.69	39.36
T168	1414386432	1414374912	100	0.04	95.18	88.66	39.28
T169	1385048160	1385037504	100	0.04	95.11	88.37	39.83
T170	1564689600	1564680960	100	0.04	93.58	85	38.87
T171	1570986432	1570972320	100	0.04	94.2	86.34	39.37
T172	1424127168	1424116800	100	0.04	95.02	88.07	39.8
T173	1774281312	1774270944	100	0.04	94.06	85.88	39.27
T174	1461971520	1461961440	100	0.04	95.13	88.53	39.84
T175	1286503488	1286491392	100	0.04	95.28	88.84	40.02
T176	1459808640	1459800864	100	0.04	94.75	87.58	40.05
T177	1706313888	1706298624	100	0.04	94.87	87.84	39.49
T178	1321142688	1321135200	100	0.04	94.23	86.34	39.9
T179	1259182080	1259174592	100	0.05	93.72	85	39.47
T180	1882729440	1882715616	100	0.04	94.8	87.61	39.34
T181	1768859136	1768850208	100	0.04	94.19	86.25	39.36
T182	1198835712	1198829376	100	0.05	94.02	85	38.81
T183	1271117952	1271107296	100	0.04	94.72	87.58	39.09
T184	1180923840	1180915488	100	0.04	94.78	87.65	38.98
T185	614372544	614342016	100	0.05	93.72	85	37.95
T186	1407006144	1406949696	100	0.05	93.69	85	39.14
T187	1340026848	1339969248	100	0.05	93.8	85	39.31
T188	1409268384	1409206176	100	0.05	93.63	85	38.61
T189	1068090912	1068048576	100	0.05	93.53	85	38.27
T190	1216220256	1216171584	100	0.05	93.75	85	39.67
T191	1062938592	1062899136	100	0.05	94.06	85	39
T192	1294673760	1294610976	100	0.05	93.4	85	39.61
T193	1393924608	1393865568	100	0.05	93.71	85	39.45
T194	1206617760	1206567072	100	0.05	93.59	85	39.89
T195	1356191424	1356131232	100	0.05	93.68	85	39.67
T196	1106133120	1106095680	100	0.05	93.86	85	38.88
T197	1300671648	1300632192	100	0.04	93.93	85	38.82
T198	1038636576	1038598560	100	0.05	93.98	85	39.39
T199	1403928000	1403877888	100	0.05	93.93	85	39.01
T200	1504363392	1504296576	100	0.05	93.76	85	39.61
T201	1452024000	1451952576	100	0.05	93.44	85	39.73
T202	1484556192	1484486208	100	0.05	93.65	85	39.66
T203	1410319584	1410262848	100	0.05	93.67	85	39.53
T204	1440695808	1440626400	100	0.05	93.41	85	39.8
T205	1561371552	1561302144	100	0.05	93.56	85	39.9
T206	1311823584	1311785280	100	0.05	94.09	85	39.13
T207	1333844352	1333802016	100	0.05	93.91	85	39.31
T208	1772943840	1772866656	100	0.05	93.66	85	39.75
T209	727755840	727591680	99.98	0.04	93.88	85	38.28
T210	575027136	574901280	99.98	0.05	94.17	85	39.53
T211	645759360	645618240	99.98	0.05	94.02	85	39.19
T212	662431968	662289696	99.98	0.05	93.91	85	38.83
T213	689181120	689021856	99.98	0.05	93.63	85	39.63
T214	638505792	638348256	99.98	0.05	93.81	85	39.44
T215	727932672	727752960	99.98	0.05	93.84	85	39.28
T216	670983840	670828608	99.98	0.05	93.59	85	39.76
T217	623840832	623695680	99.98	0.05	93.72	85	39.82
T218	610716672	610553664	99.97	0.05	94.28	85	38.88
T219	592212096	592068096	99.98	0.05	94.02	85	37.34
T220	761840064	761668416	99.98	0.05	93.79	85	39.63
T221	837303552	837117504	99.98	0.04	94.13	85	38.87
T222	745104672	744948288	99.98	0.05	93.49	85	39.78
T223	705149280	704996640	99.98	0.05	93.66	85	39.66
1	2868333984	2868287040	100	0.03	97.09	94.19	40.26
2	1777042080	1777007808	100	0.02	97.1	94.21	41.41
3	2350265472	2350221696	100	0.03	96.85	93.69	41.37
4	1740706848	1740680928	100	0.02	97.28	94.56	40.92
5	2508897024	2508851232	100	0.02	97.23	94.5	40.73
6	1542119328	1542088800	100	0.02	97.12	94.25	41.45
7	1804516416	1804483008	100	0.03	96.38	92.75	41.33
8	1973860128	1973822688	100	0.02	97.75	95.49	40.38
9	2509656192	2509608384	100	0.02	97.21	94.42	40.65
10	2130570432	2130526656	100	0.02	97.57	95.13	40.57
11	1930603680	1930568832	100	0.02	97.36	94.73	40.76
12	2824738848	2824684416	100	0.03	96.89	93.8	40.34
13	2447176032	2447129376	100	0.03	96.66	93.33	40.55
14	1705841568	1705805280	100	0.03	96.63	93.22	41.09
15	1291085280	1291061088	100	0.03	96.56	93.09	41.31
17	1894848768	1894814784	100	0.02	97.12	94.26	40.85
18	1544334624	1544301216	100	0.02	97.56	95.14	40.23
BJ-2	2497358016	2497311360	100	0.03	96.34	92.7	40.95
BJ-3	2096643744	2096611200	100	0.03	94.97	89.72	41.28
BJ-4	2433656448	2433608928	100	0.02	97.25	94.51	40.35
BJ-5	2952289152	2952230400	100	0.02	97.18	94.37	40.47
XM-9	1701727200	1701696672	100	0.02	97.17	94.34	40.98
XM-10	1951240032	1951201152	100	0.03	97.06	94.13	40.72
XM-11	1154025216	1153999872	100	0.02	97.69	95.33	40.42
XM-12	1783893600	1783862496	100	0.02	97.38	94.77	40.67
XM-13	1863711648	1863675360	100	0.03	96.33	92.65	41.39
XM-14	2123499168	2123458560	100	0.03	96.56	93.12	40.85
XM-15	2293812576	2293771392	100	0.02	97.06	94.11	40.89
XM-16	2333907648	2333858976	100	0.03	96.09	92.15	40.85
XM-17	1998706176	1998666144	100	0.02	97.75	95.51	40.38
XM-18	2014610400	2014570368	100	0.02	97.91	95.81	39.94
XM-19	2601277632	2601225216	100	0.02	97.06	94.11	40.55
XM-20	1621805472	1621775808	100	0.02	97.18	94.37	40.8
XM-21	1680854688	1680823872	100	0.03	96.53	93.04	41.41
XM-22	2640551328	2640498624	100	0.03	96.11	92.21	40.75
XM-23	2596705056	2596655808	100	0.03	97.03	94.09	40.25
AYQ-1	2062302912	2062302912	100	0.03	96.38	92.92	40.58
AYQ-2	2217354624	2217354624	100	0.03	96.09	92.39	40.62
AYQ-3	1780089984	1780089984	100	0.03	95.24	90.81	40.95
AYQ-4	1768285440	1768285440	100	0.03	96.91	93.87	40.2
AYQ-5	2458818432	2458818432	100	0.03	96.19	92.58	40.49
AYQ-6	2149661376	2149661376	100	0.03	96.65	93.4	40.48
AYQ-7	2089491552	2089491552	100	0.03	96.41	92.96	40.58
AYQ-8	2602916064	2602916064	100	0.03	95.79	91.84	40.31
AYQ-9	2536281504	2536281504	100	0.03	95.73	91.72	40.52
AYQ-10	2278435392	2278435392	100	0.03	95.53	91.31	40.93
AZQ-1	2116236672	2116236672	100	0.03	95.44	91.14	40.87
AZQ-2	1862201952	1862201952	100	0.03	96.19	92.56	40.78
AZQ-3	2054710944	2054710944	100	0.03	96.72	93.56	40.36
AZQ-4	1641028896	1641028896	100	0.03	96.27	92.71	40.74
AZQ-5	2168008992	2168008992	100	0.03	96.18	92.57	40.74
AZQ-6	1744150464	1744150464	100	0.03	96.91	93.88	40.2
AZQ-7	1973708928	1973708928	100	0.03	96.48	93.12	40.47
AZQ-8	1780332768	1780332768	100	0.03	95.17	90.69	40.93
AZQ-9	2089335456	2089335168	100	0.03	95.44	91.22	40.82
AZQ-10	2176043328	2176043040	100	0.03	96.03	92.29	40.66
XJ-22	2911858272	2911858272	100	0.03	96.08	92.39	39.77
XJ-23	2196413568	2196413280	100	0.03	96.05	92.31	40.75
XJ-24	1864904832	1864904832	100	0.03	95.73	91.73	40.89
XJ-25	2298343104	2298343104	100	0.03	96.44	93.02	40.22
BM-1	1902468960	1902420000	100	0.02	97.74	95.48	40.47
BM-2	2130030144	2129979744	100	0.03	96.88	93.7	40.7
BM-3	1996853760	1996800192	100	0.03	97.11	94.16	40.68
BM-4	2349619488	2349551232	100	0.02	97.48	94.94	40.56
BM-5	2002175424	2002129056	100	0.03	96.67	93.27	40.62
BM-6	2144392128	2144336256	100	0.02	98.02	96.04	40.12
BM-7	1745604864	1745557632	100	0.02	98.12	96.26	39.9
BM-8	1934876448	1934826912	100	0.02	97.46	94.9	40.55
BM-9	1861065792	1861021440	100	0.02	97.62	95.23	40.43
BM-10	1750790880	1750745952	100	0.03	97.11	94.16	40.68
EJ-1	2498632992	2498572800	100	0.03	97.19	94.32	40.25
EJ-2	1624155840	1624108032	100	0.03	97.22	94.36	40.7
EJ-3	1534383360	1534341888	100	0.03	97.11	94.16	40.61
EJ-4	1570718016	1570678560	100	0.02	97.56	95.12	40.53
EJ-5	1460035296	1460000448	100	0.02	97.88	95.76	40.22
EJ-6	1561278528	1561236192	100	0.02	97.59	95.16	40.48
EJ-7	1706683680	1706636448	100	0.02	97.53	95.03	40.56
EJ-8	1636181280	1636135776	100	0.02	98	95.99	40.23
EM-1	1884126240	1884079296	100	0.03	96.8	93.5	40.57
EM-2	2411832384	2411770176	100	0.03	97.42	94.84	40.16
EM-3	1951893792	1951845984	100	0.03	97.01	93.97	40.57
EM-4	1964532096	1964488320	100	0.03	95.83	91.37	40.75
EM-5	1969393536	1969344288	100	0.02	97.62	95.25	40.22
EM-6	1885261248	1885217472	100	0.02	97.56	95.11	40.61
EM-7	1957211712	1957166208	100	0.03	95.98	92.17	39.38
EM-8	1953200160	1953153792	100	0.03	95.91	92.03	40.2
EM-9	1557922176	1557882144	100	0.03	95.63	91.5	40.58
EM-10	1796088672	1796047776	100	0.03	96.31	92.78	40.03
EM-11	1771301664	1771254144	100	0.03	96.25	92.69	40.34
EM-12	1439470944	1439433504	100	0.03	96.01	92.22	40.58
EM-13	1257410016	1257388416	100	0.03	95.11	90.5	40.78
EM-14	1586377152	1586335968	100	0.03	96.88	93.84	40.17
EM-15	1537941600	1537896096	100	0.03	96.1	92.41	40.27
EM-16	1642117248	1642075776	100	0.03	96.62	93.36	40.56
EM-17	1574422560	1574389440	100	0.03	96.34	92.84	40.5
EM-18	2223656928	2223599040	100	0.03	95.64	91.56	40.12
EM-19	1412629056	1412592192	100	0.03	94.81	89.94	40.76
EM-20	1634522976	1634487552	100	0.03	96.8	93.69	40.17
EM-21	1488244320	1488205440	100	0.03	97.02	94.09	39.95
EM-22	1626205536	1626163776	100	0.03	95.93	92.05	40.5
EM-23	1660987008	1660944960	100	0.03	96.27	92.69	40.72
EM-24	1481937408	1481906016	100	0.03	95.41	91.05	40.75
EM-25	1370611296	1370582784	100	0.03	95.04	90.35	40.76
EM-26	1255152384	1255125600	100	0.03	96.02	92.25	40.57
EM-27	1613744928	1613708928	100	0.03	95.34	90.95	40.8
EM-28	1152332064	1152306432	100	0.04	93.58	87.47	41.11
EM-29	1494579744	1494534528	100	0.03	96.19	92.56	40.5
BJ-6	1418603616	1418468832	99.99	0.03	96.07	92.37	39.61
BJ-7	864082080	864004320	99.99	0.03	96.05	92.33	40.42
BJ-8	910352160	910271520	99.99	0.03	95.69	91.64	40.28
BJ-9	1079834400	1079732448	99.99	0.03	96.37	92.91	39.98
BJ-10	1215825984	1215709920	99.99	0.03	96.3	92.8	40.18
BJ-11	720522432	720465120	99.99	0.03	96.1	92.41	40.47
BJ-12	861527232	861466176	99.99	0.03	95.22	90.72	40.45
BJ-13	669997440	669926592	99.99	0.03	96.86	93.84	39.92
BJ-14	1180192032	1180086912	99.99	0.03	96.16	92.54	40.22
BJ-15	964752768	964664928	99.99	0.03	96.61	93.38	40.11
BJ-16	936528480	936446976	99.99	0.03	96.43	93.02	40.22
BJ-17	1400645088	1400536512	99.99	0.03	95.78	91.81	39.69
BJ-18	971617824	971535744	99.99	0.03	95.62	91.51	39.87
BJ-19	911225952	911167488	99.99	0.03	95.52	91.25	40.55
BJ-20	940865472	940793472	99.99	0.03	95.42	91.11	40.19
XJ-1	1004480640	1004393664	99.99	0.03	96.06	92.34	40.45
XJ-2	871763616	871673472	99.99	0.03	96.59	93.34	40.15
XJ-3	2849229792	2848956768	99.99	0.03	96.16	92.55	40.14
XJ-4	889068960	888997536	99.99	0.03	96.06	92.34	40.42
XJ-5	742362048	742290624	99.99	0.03	96.78	93.67	40.12
XJ-6	1274399424	1274286816	99.99	0.03	96.38	92.95	40.14
XJ-7	1175801472	1175705280	99.99	0.03	95.06	90.44	40.11
XJ-8	882430560	882353088	99.99	0.03	95.41	91.09	40.22
XJ-9	1217702304	1217596032	99.99	0.03	95.98	92.19	40.16
XJ-10	1125804672	1125710784	99.99	0.03	94.79	89.95	39.88
XJ-11	769826016	769746816	99.99	0.03	96.84	93.79	40.22
XJ-12	604053792	603995904	99.99	0.03	97	94.09	39.99
XJ-13	589357152	589300992	99.99	0.03	95.98	92.17	40.28
XJ-14	710871552	710806752	99.99	0.03	96.22	92.65	40.45
XJ-15	1255567392	1255477248	99.99	0.03	95.41	91.09	40.15
XJ-16	819540864	819477504	99.99	0.03	94.97	90.25	40.48
XJ-17	1090442592	1090332576	99.99	0.03	96.05	92.32	40.09
XJ-18	1311444864	1311326496	99.99	0.03	95.23	90.78	39.69
XJ-19	1197262080	1197178272	99.99	0.03	93.45	87.26	40.03
XJ-20	1137554496	1137452544	99.99	0.03	96.2	92.61	40.1
XJ-21	878889312	878804928	99.99	0.03	96.09	92.41	40.34
