# Supplementary material for: A Genome-Wide Association Study Identifies Quantitative Trait Loci Affecting Hematological Traits in Camelus bactrianus
Source: Animals (Basel). 2020 Jan 7;10(1):96. doi: 10.3390/ani10010096 (PMC7023321; doi:10.3390/ani10010096)
Supplement: Supplementary file 1 [file animals-10-00096-s001.zip › supplementary files/Supplementary Table 3.xlsx]

## Sheet: 骆驼样品比对统计
Supplementary Table 3 Sequencing depth and coverage statistics.
Sample	Mapped reads	Total reads	Mapping rate(%)	Average depth(X)	Coverage at least 1X(%)	Coverage at least 4X(%)
T001	14143926	13827507	97.76	17.22	12.14	4.96
T002	13825440	13563984	98.11	16.14	11.4	5.32
T003	10324938	10116956	97.99	11.87	11.95	5.04
T004	10186420	9987118	98.04	10.88	14.24	5.15
T005	11377058	11148060	97.99	14.66	10.37	4.76
T006	8391968	8228618	98.05	9.68	12.79	4.64
T007	8836120	8660441	98.01	12.24	9.35	4.34
T008	10012522	9753094	97.41	11.01	12.86	5.08
T009	11820762	11587941	98.03	15.01	10.42	4.86
T010	13429774	13179869	98.14	14.54	12.48	5.6
T011	13876852	13602560	98.02	16.87	11.07	5.13
T012	11612020	11367300	97.89	16.22	9.26	4.47
T013	10538982	10338992	98.1	15.25	8.81	4.35
T014	10847652	10646683	98.15	13.77	10.3	4.8
T015	9219232	9042001	98.08	13.63	7.84	4.27
T016	11694620	11481043	98.17	15.75	9.24	4.72
T017	13744144	13425583	97.68	16.63	10.8	5.15
T018	11923876	11694996	98.08	16.1	9.31	4.71
T019	11543226	11317585	98.05	15.19	9.91	4.72
T020	13474682	13203091	97.98	17.44	9.72	4.91
T021	12026240	11774244	97.9	14.78	10.83	4.98
T022	9851514	9675173	98.21	13.86	9.27	4.37
T023	11379338	11152398	98.01	15.22	9.7	4.67
T024	12058856	11844536	98.22	16.35	8.95	4.72
T025	11053586	10843878	98.1	13.64	10.85	4.89
T026	13179290	12857205	97.56	14.82	11.89	5.43
T027	12956180	12631234	97.49	14.93	11.48	5.27
T028	12128836	11872788	97.89	14.9	10.71	5.02
T029	12729524	12441533	97.74	15.84	10.29	5
T030	10238804	10039077	98.05	13.11	10.43	4.71
T031	9199130	8998596	97.82	13.28	8.67	4.27
T032	10792020	10549676	97.75	15.32	8.47	4.43
T033	9853636	9642557	97.86	13.93	8.56	4.42
T034	5972276	5858885	98.1	10.46	7.11	3.39
T035	12657632	12410246	98.05	16.4	9.82	4.84
T036	11341178	11108299	97.95	13.04	11.01	5.31
T037	13861002	13600250	98.12	17.45	10.12	5.04
T038	10099366	9921410	98.24	14.24	9.42	4.33
T039	4553878	4461670	97.98	7.18	9.22	2.95
T040	11288502	11077156	98.13	14.17	9.45	5.02
T041	11637122	11385300	97.84	13.69	10.42	5.23
T042	12011720	11776609	98.04	14.48	10.28	5.18
T043	9403200	9183070	97.66	13.05	8.45	4.45
T044	10899380	10701490	98.18	12.31	11.24	5.36
T045	11286648	11085975	98.22	13.9	9.97	5.07
T046	12913316	12655069	98	14.22	11.28	5.62
T047	11494008	11279024	98.13	14.4	9.7	4.99
T048	11206366	10965542	97.85	12.13	11.79	5.51
T049	12857356	12624689	98.19	15.64	9.85	5.23
T050	9555688	9384192	98.21	13.48	8.86	4.39
T051	4842714	4744313	97.97	8.15	8.21	3.09
T052	9887204	9716577	98.27	13.26	9.54	4.59
T053	10540142	10343219	98.13	12.47	10.68	5.15
T054	10235344	9977037	97.48	11.97	10.65	5.13
T055	6506554	6391741	98.24	10.5	7.02	3.82
T056	9644348	9436187	97.84	12.63	9.09	4.71
T057	10434774	10243118	98.16	12.17	10.88	5.19
T058	9840946	9644798	98.01	13.55	8.64	4.56
T059	10467414	10263248	98.05	12.89	10.29	4.97
T060	10210206	10018919	98.13	13.46	9	4.75
T061	11281556	11067515	98.1	13.56	10.39	5.15
T062	10131892	9910487	97.81	13.24	9.28	4.73
T063	10567724	10346572	97.91	12.45	10.78	5.11
T064	10832118	10617182	98.02	13.78	9.49	4.93
T065	11407988	11186782	98.06	12.66	11.4	5.48
T066	11348994	11119825	97.98	12.24	11.88	5.58
T067	10435828	10200528	97.75	12.63	10.23	5.04
T068	10335490	10137732	98.09	12.01	11.01	5.19
T069	10984616	10723996	97.63	13.04	10.45	5.11
T070	12041538	11837064	98.3	14.38	10.55	5.23
T071	11361614	11105374	97.74	13.33	10.61	5.21
T072	10443088	10216303	97.83	13.23	9.62	4.83
T073	11154820	10942942	98.1	12.88	11.19	5.27
T074	10938430	10732428	98.12	14.12	9.31	4.85
T075	10546510	10336022	98	15.06	8.87	4.32
T076	12763564	12470496	97.7	14.24	10.71	5.54
T077	12436410	12198666	98.09	14.87	9.62	5.3
T078	7820788	7674586	98.13	12.43	7.36	3.91
T079	11368610	11153988	98.11	14.99	8.74	4.8
T080	12222428	11972242	97.95	12.98	11.27	5.77
T081	11816112	11610353	98.26	13.4	10.55	5.48
T082	10844588	10630585	98.03	11.79	11.25	5.56
T083	12138456	11888234	97.94	14.07	10.19	5.4
T084	11276360	11005296	97.6	11.23	12.27	5.97
T085	11819308	11572239	97.91	12.42	11.51	5.8
T086	10901638	10712405	98.26	16.19	7.75	4.33
T087	9969802	9756357	97.86	12.58	9.77	4.8
T088	9772664	9556582	97.79	11.19	10.67	5.24
T089	9007998	8827757	98	11.62	9.18	4.71
T090	10641824	10434684	98.05	12.16	10.57	5.35
T091	9051928	8868192	97.97	10.86	10.22	4.97
T092	10098850	9907173	98.1	12.18	9.99	5.09
T093	9771936	9599929	98.24	13.36	8.32	4.61
T094	9938640	9742170	98.02	11.49	10.51	5.19
T095	9266634	9052716	97.69	11.17	9.99	4.96
T096	9535266	9348494	98.04	12.85	8.58	4.6
T097	9666982	9459104	97.85	12.07	9.47	4.9
T098	9819010	9595607	97.72	12.42	9.18	4.88
T099	11110624	10877087	97.9	12.86	10.42	5.32
T100	10576484	10387413	98.21	12.46	10.21	5.23
T101	9831348	9622046	97.87	12.11	9.56	4.98
T102	9966370	9763394	97.96	11.79	10.21	5.15
T103	8718672	8534700	97.89	11.68	8.67	4.56
T104	9793052	9580102	97.83	11.7	10.02	5.08
T105	4961280	4840613	97.57	8.21	8.28	3.12
T106	10209038	9989808	97.85	12.79	9.39	4.92
T107	10336704	10111425	97.82	13.63	8.49	4.77
T108	8027148	7846996	97.76	11.69	7.87	4.21
T109	8859890	8669204	97.85	12.58	7.99	4.36
T110	10167762	9965661	98.01	14.07	8.1	4.61
T111	4435942	4345033	97.95	9.67	6.74	2.47
T112	7749150	7584474	97.87	11	8.84	4.16
T113	7284922	7131828	97.9	10.61	8.5	4.09
T114	7508240	7352641	97.93	11.02	8.98	3.99
T115	5341758	5216131	97.65	9.55	7.24	3.15
T116	6765506	6606897	97.66	9.38	9.53	4.02
T117	7242930	7087550	97.85	10.21	9.06	4.11
T118	8342332	8142530	97.6	11.7	9.36	4.12
T119	6911750	6757277	97.77	9.85	9.06	4.01
T120	7274748	7102738	97.64	9.64	10	4.22
T121	6978454	6820065	97.73	9.45	9.9	4.11
T122	8004070	7852766	98.11	12.05	8.95	3.93
T123	6482882	6351363	97.97	10.99	7.76	3.46
T124	6920224	6767410	97.79	9.48	9.66	4.08
T125	7397732	7260438	98.14	10.78	8.46	4.12
T126	7737482	7576882	97.92	10.92	8.72	4.24
T127	7819238	7651952	97.86	10.88	9.07	4.24
T128	6749690	6588252	97.61	9.15	9.93	4.02
T129	7500004	7325501	97.67	9.86	10.3	4.23
T130	7560446	7350516	97.22	9.52	10.73	4.36
T131	7659858	7492049	97.81	9.69	10.61	4.41
T132	7069952	6908583	97.72	9.67	9.95	4.05
T133	7324378	7150551	97.63	10.22	9.12	4.15
T134	6632566	6481884	97.73	9.48	9.09	3.98
T135	7667748	7509863	97.94	10.77	9.26	4.17
T136	7453402	7291805	97.83	11.02	8.42	4.03
T137	7316686	7167175	97.96	10.32	8.73	4.19
T138	6672214	6510471	97.58	9.23	9.69	3.97
T139	9404470	9199371	97.82	12.41	8.82	4.65
T140	6734392	6593353	97.91	9.72	8.81	4
T141	6612172	6469752	97.85	9.39	9.47	3.92
T142	6520214	6359387	97.53	9.98	8.64	3.68
T143	7234354	7098977	98.13	10.7	8.73	3.99
T144	7218452	7053381	97.71	10.45	8.83	4.02
T145	5744854	5641379	98.2	9.36	8.07	3.48
T146	7148236	6968463	97.49	10.47	8.69	3.98
T147	7862592	7718413	98.17	11.37	8.58	4.17
T148	7392058	7237989	97.92	13.81	7.44	3.19
T149	4118008	4023208	97.7	7.75	7.16	2.72
T150	12097562	11838308	97.86	17.03	9.74	4.36
T151	11490622	11217110	97.62	15.67	10.02	4.44
T152	11636002	11394678	97.93	17.01	9.56	4.2
T153	9845742	9670516	98.22	14.2	10.32	4.06
T154	10497360	10267126	97.81	14.53	9.72	4.37
T155	9804484	9573302	97.64	13.65	9.85	4.24
T156	9856724	9648219	97.88	13.28	10.42	4.36
T157	9064552	8871801	97.87	13.29	9.45	4.01
T158	17449178	17058936	97.76	18.86	13.37	5.66
T159	8350278	8177076	97.93	10.41	11.96	4.36
T160	11752980	11477226	97.65	16.52	9.16	4.41
T161	11197594	10924687	97.56	15.05	10.62	4.42
T162	9887138	9648275	97.58	13.61	9.73	4.34
T163	10810738	10592982	97.99	15.71	8.79	4.27
T164	11137288	10923430	98.08	15.83	9.18	4.34
T165	9955280	9746055	97.9	14.24	9.25	4.2
T166	8720040	8507962	97.57	12.69	9.3	4.05
T167	10616210	10385844	97.83	15.75	8.58	4.23
T168	9822048	9641519	98.16	15.52	7.33	4.03
T169	9618316	9406795	97.8	14.19	8.68	4.13
T170	10865840	10631031	97.84	15.99	8.52	4.25
T171	10909530	10652842	97.65	15.62	8.82	4.33
T172	9889700	9660107	97.68	14.43	8.81	4.18
T173	12321326	12058791	97.87	16.59	9.93	4.57
T174	10152510	9914614	97.66	14.95	8.72	4.16
T175	8933968	8727412	97.69	13	9.27	4.04
T176	10137506	9904292	97.7	13.52	10.35	4.45
T177	11849296	11577893	97.71	15.98	9.96	4.51
T178	9174550	8979908	97.88	12.8	9.83	4.26
T179	8744268	8552270	97.8	13.13	8.66	4.01
T180	13074414	12769809	97.67	18.07	9.52	4.53
T181	12283682	12013363	97.8	16.55	9.74	4.61
T182	8325204	8145232	97.84	13.07	7.92	3.89
T183	8827134	8620947	97.66	14.17	7.6	3.83
T184	8200802	8049768	98.16	13.61	7.27	3.77
T185	4266264	4170049	97.74	9.06	6.64	2.5
T186	9770484	9548662	97.73	12.37	9.61	4.79
T187	9305342	9110051	97.9	11.54	10.2	4.81
T188	9786154	9554846	97.64	13.01	9.3	4.58
T189	7417004	7253337	97.79	11	8.18	4.02
T190	8445636	8254394	97.74	10.26	10.67	4.71
T191	7381244	7220635	97.82	10.11	9.13	4.22
T192	8990354	8783452	97.7	10.78	10.75	4.87
T193	9679622	9461999	97.75	12.41	9.5	4.76
T194	8378938	8168582	97.49	10.29	10.51	4.65
T195	9417578	9204280	97.74	11.7	9.92	4.82
T196	7681220	7526663	97.99	11.17	8.7	4.09
T197	9032168	8849362	97.98	11.66	9.97	4.61
T198	7212490	7046639	97.7	9.36	9.97	4.29
T199	9749152	9546741	97.92	12.5	9.37	4.79
T200	10446504	10201382	97.65	11.93	11.12	5.18
T201	10083004	9815021	97.34	11.21	11.56	5.22
T202	10308932	10040143	97.39	11.81	11.01	5.16
T203	9793492	9563038	97.65	11.4	10.9	5.04
T204	10004350	9739950	97.36	11.22	11.47	5.19
T205	10842376	10607126	97.83	11.69	12.02	5.48
T206	9109620	8915643	97.87	10.61	11.11	4.97
T207	9262514	9073478	97.96	11.22	10.38	4.88
T208	12311574	12051669	97.89	13.1	11.86	5.69
T209	5052720	4947834	97.92	9.41	7.14	2.97
T210	3992370	3909536	97.93	7.61	7.1	2.65
T211	4483460	4391105	97.94	8.31	6.98	2.94
T212	4599234	4512440	98.11	8.62	6.7	2.97
T213	4784874	4671816	97.64	8.44	7.45	3.04
T214	4432974	4332980	97.74	8.14	7.36	2.83
T215	5053840	4944800	97.84	8.84	7.38	3.16
T216	4658532	4555725	97.79	8.23	7.63	2.99
T217	4331220	4237326	97.83	7.7	7.95	2.78
T218	4239956	4149657	97.87	7.98	7.12	2.76
T219	4111584	4027904	97.96	8.1	6.46	2.72
T220	5289364	5168228	97.71	8.83	7.81	3.28
T221	5813316	5700406	98.06	8.45	9.29	3.64
T222	5173252	5061233	97.83	8.63	7.98	3.24
T223	4895810	4788115	97.8	8.55	7.42	3.13
1	19918660	19534282	98.07	17.17	15.06	7.22
2	12340332	12073347	97.84	11.06	14.78	6.41
3	16320984	15988132	97.96	13.01	15.89	7.56
4	12088062	11821690	97.8	11.85	13.61	5.94
5	17422578	17035908	97.78	15.4	14.76	6.99
6	10708950	10483601	97.9	9.12	15.7	6.38
7	12531132	12290845	98.08	10.63	15.63	6.74
8	13707102	13427495	97.96	11.97	14.96	6.75
9	17427836	17104788	98.15	13.94	16.36	7.61
10	14795324	14485115	97.9	10.43	17.95	8.21
11	13406728	13111552	97.8	11.3	15.74	6.87
12	19615864	19118419	97.46	15.92	16.02	7.56
13	16993954	16612109	97.75	12.54	17.75	7.98
14	11845870	11559021	97.58	11.22	14.39	6.04
15	8965702	8757798	97.68	8.57	14.62	5.39
17	13158436	12842473	97.6	11.66	15.17	6.55
18	10724314	10482949	97.75	8.64	16.31	6.62
BJ-2	17342440	16964417	97.82	16.03	13.97	6.68
BJ-3	14559800	14239860	97.8	13.65	14.37	6.37
BJ-4	16900062	16578152	98.1	14.01	16.05	7.3
BJ-5	20501600	20015559	97.63	17.59	15.23	7.26
XM-9	11817338	11541669	97.67	10.48	15.01	6.36
XM-10	13550008	13231499	97.65	10.93	16.29	7.11
XM-11	8013888	7828654	97.69	8.36	13.15	4.94
XM-12	12387934	12101817	97.69	10.43	15.76	6.7
XM-13	12942190	12659582	97.82	11.35	15.1	6.6
XM-14	14746240	14405099	97.69	13.04	14.93	6.72
XM-15	15928968	15548520	97.61	12.01	17.02	7.83
XM-16	16207354	15800180	97.49	14.11	15.05	6.87
XM-17	13879626	13564691	97.73	11.7	15.68	6.95
XM-18	13990072	13691001	97.86	10.91	16.56	7.39
XM-19	18064064	17690186	97.93	13.39	17.47	8.11
XM-20	11262332	11000068	97.67	11.01	13.83	5.85
XM-21	11672388	11386236	97.55	12.06	13.17	5.65
XM-22	18336796	17927672	97.77	15.69	15.41	7.16
XM-23	18032332	17654304	97.9	14.86	15.92	7.36
AYQ-1	14321548	13964954	97.51	12.54	14.74	6.77
AYQ-2	15398296	15079655	97.93	13.01	15.48	7.13
AYQ-3	12361736	12114432	98	11.89	13.82	6.15
AYQ-4	12279760	12047706	98.11	11.1	14.51	6.47
AYQ-5	17075128	16695127	97.77	14.72	14.94	7.1
AYQ-6	14928204	14620254	97.94	12.65	15.33	7.04
AYQ-7	14510358	14159096	97.58	12.25	15.46	7.01
AYQ-8	18075806	17635878	97.57	15.29	15.28	7.26
AYQ-9	17613066	17225171	97.8	14.89	15.73	7.19
AYQ-10	15822468	15400820	97.34	13.9	14.84	6.86
AZQ-1	14696088	14359890	97.71	12.86	15	6.81
AZQ-2	12931958	12656446	97.87	11.39	15	6.61
AZQ-3	14268826	13986037	98.02	10.92	16.7	7.62
AZQ-4	11396034	11142444	97.77	10.55	14.35	6.17
AZQ-5	15055618	14719035	97.76	13.58	14.5	6.7
AZQ-6	12112156	11863737	97.95	10.04	15.58	6.86
AZQ-7	13706312	13398311	97.75	11.11	15.98	7.14
AZQ-8	12363422	12073547	97.66	11.57	14.13	6.2
AZQ-9	14509272	14193537	97.82	13.62	13.9	6.46
AZQ-10	15111410	14800473	97.94	12.69	15.51	7.13
XJ-22	20221238	19793919	97.89	20.09	12.43	6.49
XJ-23	15252870	14939625	97.95	14.33	13.79	6.53
XJ-24	12950728	12648492	97.67	12.44	13.67	6.18
XJ-25	15960716	15605025	97.77	14.66	14.03	6.69
BM-1	13211250	12934307	97.9	11.81	14.55	6.62
BM-2	14791526	14468985	97.82	13.74	13.93	6.57
BM-3	13866668	13559424	97.78	12.59	14.26	6.6
BM-4	16316328	15974608	97.91	13.5	15.5	7.35
BM-5	13903674	13601582	97.83	12.74	14.2	6.55
BM-6	14891224	14516607	97.48	13.06	14.61	6.88
BM-7	12121928	11896881	98.14	9.59	16.18	7.16
BM-8	13436298	13152146	97.89	11.73	14.96	6.78
BM-9	12923760	12630057	97.73	12.65	13.17	6.16
BM-10	12157958	11881648	97.73	11.25	14.26	6.29
EJ-1	17351200	17013438	98.05	14.62	15.65	7.22
EJ-2	11278528	11023420	97.74	9.38	15.82	6.64
EJ-3	10655152	10436028	97.94	9.3	15.22	6.28
EJ-4	10907490	10677747	97.89	9.91	14.65	6.17
EJ-5	10138892	9937311	98.01	8.59	15.58	6.33
EJ-6	10841918	10614543	97.9	10.54	13.57	5.88
EJ-7	11851642	11581081	97.72	11.22	13.88	6.14
EJ-8	11362054	11133383	97.99	10.59	13.99	6.21
EM-1	13083884	12805612	97.87	13.11	12.75	6.07
EM-2	16748404	16382142	97.81	15.99	13.04	6.56
EM-3	13554486	13240443	97.68	13.6	12.6	6.08
EM-4	13642280	13327389	97.69	14.01	12.35	5.96
EM-5	13676002	13393214	97.93	13.36	13.02	6.23
EM-6	13091788	12849738	98.15	12.26	13.78	6.43
EM-7	13591432	13286248	97.75	16.3	10.99	5.18
EM-8	13563568	13222706	97.49	14.7	12.03	5.62
EM-9	10818626	10591591	97.9	11.14	13.4	5.57
EM-10	12472554	12172335	97.59	13.96	11.77	5.41
EM-11	12300376	11993297	97.5	13.37	12.2	5.49
EM-12	9996066	9784457	97.88	9.66	14.32	5.66
EM-13	8731864	8549735	97.91	9.55	12.92	4.96
EM-14	11016222	10779421	97.85	10.55	14.21	5.88
EM-15	10679834	10449474	97.84	11.82	12.29	5.28
EM-16	11403304	11155985	97.83	11	14.18	5.92
EM-17	10933260	10706143	97.92	10.74	14	5.77
EM-18	15441660	15098071	97.77	15.01	13.94	6.24
EM-19	9809668	9553756	97.39	11.19	12.03	5.01
EM-20	11350608	11087016	97.68	11.67	13.17	5.64
EM-21	10334760	10115374	97.88	9.02	15.44	6.18
EM-22	11292804	11022157	97.6	11.78	13.1	5.55
EM-23	11534340	11264742	97.66	11.28	13.96	5.87
EM-24	10291014	10037219	97.53	10.84	13.17	5.33
EM-25	9517936	9282663	97.53	10.13	13.12	5.19
EM-26	8716150	8516895	97.71	9.63	12.75	4.89
EM-27	11206312	10943758	97.66	12.68	11.92	5.26
EM-28	8002128	7813463	97.64	9.57	12.06	4.47
EM-29	10378712	10150629	97.8	10.96	13.01	5.37
BJ-6	9850478	9634254	97.8	12.01	10.14	4.94
BJ-7	6000030	5878695	97.98	7.92	10.77	3.76
BJ-8	6321330	6189162	97.91	8.2	10.62	3.96
BJ-9	7498142	7344545	97.95	9.6	10.25	4.41
BJ-10	8442430	8264684	97.89	9.77	11.37	4.83
BJ-11	5003230	4895352	97.84	7.21	10.28	3.15
BJ-12	5982404	5838357	97.59	7.29	11.81	3.83
BJ-13	4652268	4568693	98.2	6.7	10.52	2.94
BJ-14	8195048	8030976	98	9.4	11.77	4.79
BJ-15	6699062	6536743	97.58	8.37	11.08	4.13
BJ-16	6503104	6346997	97.6	7.64	12.08	4.11
BJ-17	9725948	9518380	97.87	11.21	11.11	5.1
BJ-18	6746776	6600004	97.82	8.3	11.11	4.23
BJ-19	6327552	6162018	97.38	8.03	11.13	3.94
BJ-20	6533288	6387752	97.77	7.6	12.13	4.15
XJ-1	6974956	6819904	97.78	8.83	10.87	4.22
XJ-2	6053288	5920416	97.8	7.49	11.57	3.87
XJ-3	19784422	19298249	97.54	21.38	9.95	6.04
XJ-4	6173594	6032821	97.72	8.02	10.89	3.86
XJ-5	5154796	5035394	97.68	7.22	10.43	3.28
XJ-6	8849214	8650538	97.75	10.01	11.78	4.98
XJ-7	8164620	7953449	97.41	9.04	12.12	4.86
XJ-8	6127452	5984801	97.67	7.78	10.97	3.92
XJ-9	8455528	8247062	97.53	9.87	11.35	4.79
XJ-10	7817436	7646564	97.81	9.54	10.56	4.64
XJ-11	5345464	5222578	97.7	7.37	10.51	3.41
XJ-12	4194416	4103161	97.82	6.59	9.74	2.61
XJ-13	4092368	3996955	97.67	6.57	9.73	2.47
XJ-14	4936158	4820105	97.65	7.38	9.83	3.11
XJ-15	8718592	8507841	97.58	10.1	11.3	4.89
XJ-16	5690816	5555644	97.62	7.52	10.81	3.63
XJ-17	7571754	7404148	97.79	9.32	10.93	4.45
XJ-18	9106434	8884618	97.56	11.22	9.66	4.92
XJ-19	8313738	8111874	97.57	10.2	10.18	4.72
XJ-20	7898976	7733226	97.9	9.76	10.71	4.55
XJ-21	6102812	5964822	97.74	8.61	9.55	3.8
