# Supplementary material for: A Genome-Wide Association Study Identifies Quantitative Trait Loci Affecting Hematological Traits in Camelus bactrianus
Source: Animals (Basel). 2020 Jan 7;10(1):96. doi: 10.3390/ani10010096 (PMC7023321; doi:10.3390/ani10010096)
Supplement: Supplementary file 1 [file animals-10-00096-s001.zip › supplementary files/Supplementary Table 4.xlsx]

## Sheet: Sheet1
Supplementary Table 4 GWAS related gene function annotation.
Trait	Scaffold	start	end	length_Signal	num_snp	peakPOS	ref	alt	maf	-logp_value	peak_Effect	transcript_ID	Annotation	gene_start	gene_end	gene_length	distance	sig_snp_num
GGT	gi|558497876|ref|NW_006212483.1|	337505	440198	102694	11	359214	C	T	0.0183486	6.76982	intronic(gene22571)	XM_006193678.2	exocyst complex component 4	49289	557248	507960	0	18
RBC	gi|558499781|ref|NW_006210578.1|	311637	375815	64179	14	347399	T	C	0.0178082	9.18775	downstream(gene6985)	XM_006179179.1	potassium channel%2C voltage gated modifier subfamily G%2C member 3	311327	347196	35870	203	16
RBC	gi|558499781|ref|NW_006210578.1|	138075	214594	76520	7	194465	T	C	0.0244957	7.16108	intronic(gene6983)	XM_014554613.1	metastasis associated 1 family%2C member 3%2C transcript variant X1	135696	309416	173721	0	14
RBC	gi|558499781|ref|NW_006210578.1|	138075	214594	76520	7	194465	T	C	0.0244957	7.16108	intronic(gene6983)	XM_014554614.1	metastasis associated 1 family%2C member 3%2C transcript variant X2	135696	309416	173721	0	14
RBC	gi|558499781|ref|NW_006210578.1|	240418	313588	73171	5	286903	T	C	0.025641	8.20629	intronic(gene6983)	XM_014554615.1	metastasis associated 1 family%2C member 3%2C transcript variant X4	158388	309416	151029	0	14
HCT	gi|558499781|ref|NW_006210578.1|	311637	367968	56332	11	347399	T	C	0.0178082	8.43069	downstream(gene6985)	XM_006179179.1	potassium channel%2C voltage gated modifier subfamily G%2C member 3	311327	347196	35870	203	13
HCT	gi|558499781|ref|NW_006210578.1|	253960	313588	59629	4	286903	T	C	0.025641	8.28969	intronic(gene6983)	XM_014554613.1	metastasis associated 1 family%2C member 3%2C transcript variant X1	135696	309416	173721	0	12
HCT	gi|558499781|ref|NW_006210578.1|	253960	313588	59629	4	286903	T	C	0.025641	8.28969	intronic(gene6983)	XM_014554614.1	metastasis associated 1 family%2C member 3%2C transcript variant X2	135696	309416	173721	0	12
HCT	gi|558499781|ref|NW_006210578.1|	253960	313588	59629	4	286903	T	C	0.025641	8.28969	intronic(gene6983)	XM_014554615.1	metastasis associated 1 family%2C member 3%2C transcript variant X4	158388	309416	151029	0	12
RBC	gi|558500012|ref|NW_006210347.1|	984409	1048216	63808	9	1026903	C	G	0.0100575	9.13631	intronic(gene2479)	XM_014568462.1	Sp3 transcription factor	1016615	1054663	38049	0	9
HCT	gi|558500012|ref|NW_006210347.1|	984409	1048216	63808	9	1026903	C	G	0.0100575	8.4089	intronic(gene2479)	XM_014568462.1	Sp3 transcription factor	1016615	1054663	38049	0	9
RDW_SD	gi|558499592|ref|NW_006210767.1|	2332803	2407985	75183	9	2352803	C	T	0.0231959	7.69722	intronic(gene9983)	XM_006182102.2	meiotic double-stranded break formation protein 4	2338083	2461658	123576	0	9
CHO	gi|558499732|ref|NW_006210627.1|	43406	87088	43683	3	65545	G	A	0.0145985	9.78877	intronic(gene7747)	XM_006179878.2	exocyst complex component 4%2C transcript variant X1	37631	133964	96334	0	9
CHO	gi|558499732|ref|NW_006210627.1|	43406	87088	43683	3	65545	G	A	0.0145985	9.78877	intronic(gene7747)	XM_014555217.1	exocyst complex component 4%2C transcript variant X2	25477	133964	108488	0	9
RBC	gi|558500012|ref|NW_006210347.1|	835698	892707	57010	2	855698	G	A	0.0125348	7.53468	intronic(gene2477)	XM_006174766.1	Obg-like ATPase 1	779602	917119	137518	0	8
MCV	gi|558499592|ref|NW_006210767.1|	2332803	2395677	62875	7	2375652	A	G	0.0286885	7.19279	intronic(gene9983)	XM_006182102.2	meiotic double-stranded break formation protein 4	2338083	2461658	123576	0	8
CHO	gi|558490730|ref|NW_006218345.1|	2561774	2606484	44711	2	2581774	T	G	0.0107914	7.18509	intergenic(gene24585(dist=42592),gene24586(dist=177136))	XM_006195255.2	sema domain%2C seven thrombospondin repeats (type 1 and type 1-like)%2C transmembrane domain (TM) and short cytoplasmic domain%2C (semaphorin) 5A	2247214	2688871	441658	0	8
HCT	gi|558499635|ref|NW_006210724.1|	1336992	1441866	104875	6	1376781	G	A	0.0148936	8.56824	upstream(gene9284)	XM_014556452.1	NIMA-related kinase 1%2C transcript variant X1	1372305	1450607	78303	0	6
HCT	gi|558499635|ref|NW_006210724.1|	1336992	1441866	104875	6	1376781	G	A	0.0148936	8.56824	upstream(gene9284)	XM_014556453.1	NIMA-related kinase 1%2C transcript variant X2	1372305	1450607	78303	0	6
HCT	gi|558499635|ref|NW_006210724.1|	1336992	1441866	104875	6	1376781	G	A	0.0148936	8.56824	upstream(gene9284)	XM_014556454.1	NIMA-related kinase 1%2C transcript variant X3	1372305	1450609	78305	0	6
HCT	gi|558499635|ref|NW_006210724.1|	1336992	1441866	104875	6	1376781	G	A	0.0148936	8.56824	upstream(gene9284)	XM_014556455.1	NIMA-related kinase 1%2C transcript variant X4	1372305	1450608	78304	0	6
HCT	gi|558499635|ref|NW_006210724.1|	1336992	1441866	104875	6	1376781	G	A	0.0148936	8.56824	upstream(gene9284)	XM_014556456.1	NIMA-related kinase 1%2C transcript variant X5	1372305	1450607	78303	0	6
HCT	gi|558499635|ref|NW_006210724.1|	1336992	1441866	104875	6	1376781	G	A	0.0148936	8.56824	upstream(gene9284)	XM_014556457.1	NIMA-related kinase 1%2C transcript variant X6	1372305	1450607	78303	0	6
HCT	gi|558499635|ref|NW_006210724.1|	1336992	1441866	104875	6	1376781	G	A	0.0148936	8.56824	upstream(gene9284)	XM_014556458.1	NIMA-related kinase 1%2C transcript variant X7	1372493	1450606	78114	0	6
HCT	gi|558499635|ref|NW_006210724.1|	1689775	1768397	78623	4	1748397	A	G	0.0154494	6.73936	intronic(gene9289)	XM_014556462.1	palladin%2C cytoskeletal associated protein	1692545	1798011	105467	0	6
CHO	gi|558497876|ref|NW_006212483.1|	429827	470003	40177	2	450003	G	A	0.0106383	13.0422	intronic(gene22571)	XM_006193678.2	exocyst complex component 4	49289	557248	507960	0	6
RBC	gi|558500012|ref|NW_006210347.1|	267380	329368	61989	3	309368	G	A	0.0114504	9.60249	intronic(gene2470)	XM_014568406.1	chimerin 1%2C transcript variant X1	246720	375560	128841	0	5
RBC	gi|558500012|ref|NW_006210347.1|	684027	731622	47596	3	711377	T	C	0.0127479	7.44373	intronic(gene2475)	XM_006174765.2	corepressor interacting with RBPJ%2C 1%2C transcript variant X2	684588	713406	28819	0	5
RBC	gi|558500012|ref|NW_006210347.1|	684027	731622	47596	3	711377	T	C	0.0127479	7.44373	intronic(gene2475)	XM_014568450.1	corepressor interacting with RBPJ%2C 1%2C transcript variant X1	684580	711733	27154	0	5
HCT	gi|558500012|ref|NW_006210347.1|	267380	329368	61989	3	309368	G	A	0.0114504	9.25698	intronic(gene2470)	XM_014568406.1	chimerin 1%2C transcript variant X1	246720	375560	128841	0	5
HCT	gi|558500012|ref|NW_006210347.1|	684027	731622	47596	3	711377	T	C	0.0127479	6.8841	intronic(gene2475)	XM_006174765.2	corepressor interacting with RBPJ%2C 1%2C transcript variant X2	684588	713406	28819	0	5
HCT	gi|558500012|ref|NW_006210347.1|	684027	731622	47596	3	711377	T	C	0.0127479	6.8841	intronic(gene2475)	XM_014568450.1	corepressor interacting with RBPJ%2C 1%2C transcript variant X1	684580	711733	27154	0	5
HCT	gi|558499635|ref|NW_006210724.1|	1163106	1207116	44011	5	1183106	A	G	0.0124654	8.5391	downstream(gene9281)	XM_006181369.2	microfibrillar-associated protein 3-like	1166289	1185969	19681	0	5
CHO	gi|558499355|ref|NW_006211004.1|	459167	499293	40127	3	479167	C	T	0.01875	6.5122	intronic(gene13686)	XM_014560069.1	inositol 1%2C4%2C5-trisphosphate receptor%2C type 1%2C transcript variant X1	329805	630704	300900	0	5
CHO	gi|558499355|ref|NW_006211004.1|	459167	499293	40127	3	479167	C	T	0.01875	6.5122	intronic(gene13686)	XM_014560070.1	inositol 1%2C4%2C5-trisphosphate receptor%2C type 1%2C transcript variant X2	329805	630704	300900	0	5
CHO	gi|558499355|ref|NW_006211004.1|	459167	499293	40127	3	479167	C	T	0.01875	6.5122	intronic(gene13686)	XM_014560071.1	inositol 1%2C4%2C5-trisphosphate receptor%2C type 1%2C transcript variant X3	329805	630704	300900	0	5
CHO	gi|558499355|ref|NW_006211004.1|	459167	499293	40127	3	479167	C	T	0.01875	6.5122	intronic(gene13686)	XM_014560072.1	inositol 1%2C4%2C5-trisphosphate receptor%2C type 1%2C transcript variant X4	329805	630704	300900	0	5
CHO	gi|558499355|ref|NW_006211004.1|	459167	499293	40127	3	479167	C	T	0.01875	6.5122	intronic(gene13686)	XM_014560073.1	inositol 1%2C4%2C5-trisphosphate receptor%2C type 1%2C transcript variant X5	329805	630704	300900	0	5
CHO	gi|558499355|ref|NW_006211004.1|	459167	499293	40127	3	479167	C	T	0.01875	6.5122	intronic(gene13686)	XM_014560074.1	inositol 1%2C4%2C5-trisphosphate receptor%2C type 1%2C transcript variant X6	329805	630704	300900	0	5
CHO	gi|558499355|ref|NW_006211004.1|	459167	499293	40127	3	479167	C	T	0.01875	6.5122	intronic(gene13686)	XM_014560075.1	inositol 1%2C4%2C5-trisphosphate receptor%2C type 1%2C transcript variant X7	329805	630704	300900	0	5
CHO	gi|558499342|ref|NW_006211017.1|	1357097	1397319	40223	3	1377315	G	A	0.02	6.88013	intergenic(gene13845(dist=31057),gene13846(dist=172136))	XM_006185756.2	seizure related 6 homolog (mouse)-like	1284748	1393938	109191	0	5
MPV	gi|558498749|ref|NW_006211610.1|	1168507	1219657	51151	5	1199657	C	A	0.0151099	7.8954	intergenic(gene19298(dist=36093),gene19299(dist=8897))	XM_006191012.2	interleukin 12 receptor%2C beta 2	1204928	1267333	62406	-5271	5
RBC	gi|558498669|ref|NW_006211690.1|	150409	216024	65616	5	170409	G	A	0.0144928	12.1228	intergenic(gene19786(dist=17431),gene19788(dist=9568))	XM_006191404.2	zinc finger protein 211-like	179900	203915	24016	-9491	5
CHO	gi|558499564|ref|NW_006210795.1|	113668	180052	66385	4	160052	C	A	0.0138889	9.95924	intergenic(gene10524(dist=11051),gene10528(dist=1526030))	XM_014557540.1	cadherin 10%2C type 2 (T2-cadherin)	101693	149277	47585	10775	4
CHO	gi|558499931|ref|NW_006210428.1|	52711	103801	51091	4	83780	C	T	0.011811	8.12984	intergenic(gene3833(dist=33409),gene3835(dist=70105))	XM_006176100.2	poly(A) binding protein interacting protein 2B%2C transcript variant X1	43529	75108	31580	8672	4
CHO	gi|558499931|ref|NW_006210428.1|	52711	103801	51091	4	83780	C	T	0.011811	8.12984	intergenic(gene3833(dist=33409),gene3835(dist=70105))	XM_014551861.1	poly(A) binding protein interacting protein 2B%2C transcript variant X2	43529	75108	31580	8672	4
RBC	gi|558500012|ref|NW_006210347.1|	384109	472788	88680	8	417093	C	T	0.0125348	8.13558	intronic(gene2471)	XM_006174762.1	cholinergic receptor%2C nicotinic%2C alpha 1 (muscle)	406195	421404	15210	0	4
HCT	gi|558500012|ref|NW_006210347.1|	835698	892707	57010	2	855698	G	A	0.0125348	6.92869	intronic(gene2477)	XM_006174766.1	Obg-like ATPase 1	779602	917119	137518	0	4
HCT	gi|558499635|ref|NW_006210724.1|	1310380	1350419	40040	2	1330380	C	T	0.0150273	6.60965	intronic(gene9283)	XM_006181371.2	chloride channel%2C voltage-sensitive 3%2C transcript variant X1	1300256	1357214	56959	0	4
HCT	gi|558499635|ref|NW_006210724.1|	1310380	1350419	40040	2	1330380	C	T	0.0150273	6.60965	intronic(gene9283)	XM_006181372.2	chloride channel%2C voltage-sensitive 3%2C transcript variant X2	1300828	1357214	56387	0	4
GGT	gi|558498669|ref|NW_006211690.1|	182076	228675	46600	3	202076	C	A	0.0147059	6.79498	intronic(gene19788,gene19789)	XM_014564902.1	zinc finger protein 345-like	195801	227303	31503	0	4
HCT	gi|558498669|ref|NW_006211690.1|	150409	216024	65616	4	170409	G	A	0.0144928	10.5266	intergenic(gene19786(dist=17431),gene19788(dist=9568))	XM_006191404.2	zinc finger protein 211-like	179900	203915	24016	-9491	4
MPV	gi|558498749|ref|NW_006211610.1|	807150	847640	40491	3	827640	A	G	0.0145455	7.75496	intergenic(gene19291(dist=9856),gene19292(dist=4814))	XM_006191008.2	Tctex1 domain containing 1	795177	817784	22608	9856	3
RBC	gi|558500012|ref|NW_006210347.1|	653048	693322	40275	2	673322	T	C	0.0128571	8.2021	intronic(gene2474)	XM_006174764.2	secernin 3%2C transcript variant X1	656828	684563	27736	0	3
RBC	gi|558500012|ref|NW_006210347.1|	653048	693322	40275	2	673322	T	C	0.0128571	8.2021	intronic(gene2474)	XM_014568444.1	secernin 3%2C transcript variant X2	654724	684563	29840	0	3
RBC	gi|558499371|ref|NW_006210988.1|	4269257	4309462	40206	2	4289257	C	T	0.0287671	6.40487	intronic(gene13511)	XM_006185459.2	estrogen receptor 1	4230738	4431393	200656	0	3
RBC	gi|558499233|ref|NW_006211126.1|	4961619	5007158	45540	3	4981787	G	A	0.0212766	9.70471	intergenic(gene15200(dist=85102),gene15201(dist=6725))	XM_006187087.2	solute carrier family 23 (ascorbic acid transporter)%2C member 2%2C transcript variant X1	4961717	5051673	89957	0	3
RBC	gi|558499233|ref|NW_006211126.1|	4961619	5007158	45540	3	4981787	G	A	0.0212766	9.70471	intergenic(gene15200(dist=85102),gene15201(dist=6725))	XM_014561253.1	solute carrier family 23 (ascorbic acid transporter)%2C member 2%2C transcript variant X2	4977176	5051673	74498	0	3
RBC	gi|558485517|ref|NW_006223436.1|	100371	140479	40109	2	120479	C	T	0.0144928	7.07724	intronic(gene25152)	XM_014568517.1	SH3 and PX domains 2B	79763	162297	82535	0	3
HCT	gi|558500012|ref|NW_006210347.1|	653048	693322	40275	2	673048	G	A	0.0126404	7.23096	intronic(gene2474)	XM_006174764.2	secernin 3%2C transcript variant X1	656828	684563	27736	0	3
HCT	gi|558500012|ref|NW_006210347.1|	653048	693322	40275	2	673048	G	A	0.0126404	7.23096	intronic(gene2474)	XM_014568444.1	secernin 3%2C transcript variant X2	654724	684563	29840	0	3
HCT	gi|558499635|ref|NW_006210724.1|	1100585	1143693	43109	3	1123693	A	G	0.0114504	11.5093	intronic(gene9280)	XM_006181368.2	aminoadipate aminotransferase	1118867	1143761	24895	0	3
HCT	gi|558498295|ref|NW_006212064.1|	749435	789691	40257	2	769435	T	C	0.0267606	7.68055	intronic(gene21545)	XM_014566131.1	SATB homeobox 1	737262	813725	76464	0	3
GGT	gi|558498669|ref|NW_006211690.1|	182076	228675	46600	3	202076	C	A	0.0147059	6.79498	intronic(gene19788,gene19789)	XM_006191404.2	zinc finger protein 211-like	179900	203915	24016	0	3
CHO	gi|558499355|ref|NW_006211004.1|	253607	296639	43033	3	276639	T	C	0.0119048	8.5556	intronic(gene13685)	XM_006185616.2	sulfatase modifying factor 1%2C transcript variant X1	226738	294556	67819	0	3
CHO	gi|558499355|ref|NW_006211004.1|	253607	296639	43033	3	276639	T	C	0.0119048	8.5556	intronic(gene13685)	XM_014560079.1	sulfatase modifying factor 1%2C transcript variant X2	226732	294556	67825	0	3
CHO	gi|558496737|ref|NW_006213622.1|	130544	185409	54866	3	150544	A	G	0.0172414	6.44508	intronic(gene23648)	XM_006194485.1	leucine rich repeat containing 69	90252	162660	72409	0	3
MPV	gi|558498749|ref|NW_006211610.1|	807150	847640	40491	3	827640	A	G	0.0145455	7.75496	intergenic(gene19291(dist=9856),gene19292(dist=4814))	XM_006191009.1	insulin-like 5	832454	834864	2411	-4814	3
MPV	gi|558498749|ref|NW_006211610.1|	807150	847640	40491	3	827640	A	G	0.0145455	7.75496	intergenic(gene19291(dist=9856),gene19292(dist=4814))	XM_014564595.1	WD repeat domain 78	844466	922631	78166	-16826	3
CHO	gi|558496737|ref|NW_006213622.1|	130544	185409	54866	3	150544	A	G	0.0172414	6.44508	intronic(gene23648)	XM_006194486.2	OTU domain containing 6B%2C transcript variant X1	168124	182337	14214	-17580	3
CHO	gi|558496737|ref|NW_006213622.1|	130544	185409	54866	3	150544	A	G	0.0172414	6.44508	intronic(gene23648)	XM_014567488.1	OTU domain containing 6B%2C transcript variant X2	168124	177697	9574	-17580	3
CHO	gi|558499108|ref|NW_006211251.1|	249667	292468	42802	3	269682	A	T	0.0131579	11.6851	intergenic(gene16369(dist=94428),gene16372(dist=17709))	XM_014562177.1	Xg blood group%2C transcript variant X1	287346	307207	19862	-17664	3
CHO	gi|558499108|ref|NW_006211251.1|	249667	292468	42802	3	269682	A	T	0.0131579	11.6851	intergenic(gene16369(dist=94428),gene16372(dist=17709))	XM_014562178.1	Xg blood group%2C transcript variant X2	287346	316588	29243	-17664	3
CHO	gi|558499108|ref|NW_006211251.1|	249667	292468	42802	3	269682	A	T	0.0131579	11.6851	intergenic(gene16369(dist=94428),gene16372(dist=17709))	XM_014562180.1	Xg blood group%2C transcript variant X3	287346	316588	29243	-17664	3
RBC	gi|558498669|ref|NW_006211690.1|	150409	216024	65616	5	170409	G	A	0.0144928	12.1228	intergenic(gene19786(dist=17431),gene19788(dist=9568))	XM_014564902.1	zinc finger protein 345-like	195801	227303	31503	-25392	3
HCT	gi|558498669|ref|NW_006211690.1|	150409	216024	65616	4	170409	G	A	0.0144928	10.5266	intergenic(gene19786(dist=17431),gene19788(dist=9568))	XM_014564902.1	zinc finger protein 345-like	195801	227303	31503	-25392	3
MPV	gi|558500051|ref|NW_006210308.1|	873722	913732	40011	2	893732	T	A	0.0166667	9.24064	intronic(gene1526)	XM_006173851.2	potassium channel%2C voltage gated shaker related subfamily A%2C member 7;start_range=.,873086	873086	875884	2799	17848	2
CHO	gi|558499089|ref|NW_006211270.1|	5937909	5977909	40001	1	5957909	T	A	0.0138889	9.46511	intergenic(gene16587(dist=6636),gene16588(dist=32874))	XM_006188399.2	ring finger protein 170%2C transcript variant X1	5916989	5941576	24588	16333	2
CHO	gi|558499089|ref|NW_006211270.1|	5937909	5977909	40001	1	5957909	T	A	0.0138889	9.46511	intergenic(gene16587(dist=6636),gene16588(dist=32874))	XM_014562351.1	ring finger protein 170%2C transcript variant X2	5917108	5941576	24469	16333	2
CHO	gi|558499089|ref|NW_006211270.1|	5937909	5977909	40001	1	5957909	T	A	0.0138889	9.46511	intergenic(gene16587(dist=6636),gene16588(dist=32874))	XM_014562353.1	ring finger protein 170%2C transcript variant X3	5917942	5941576	23635	16333	2
CHO	gi|558498756|ref|NW_006211603.1|	2295705	2335732	40028	2	2315732	T	C	0.010101	11.4203	intronic(gene19188)	XM_014564504.1	RNA polymerase II associated protein 2%2C transcript variant X3	2270912	2299924	29013	15808	2
GGT	gi|558498756|ref|NW_006211603.1|	2295705	2335732	40028	2	2315705	A	G	0.01	6.75171	intronic(gene19188)	XM_014564504.1	RNA polymerase II associated protein 2%2C transcript variant X3	2270912	2299924	29013	15781	2
HCT	gi|558499577|ref|NW_006210782.1|	25023	70685	45663	2	50685	C	T	0.0237342	8.98781	intergenic(gene10340(dist=6533),gene10341(dist=3456))	XM_006182472.1	olfactory receptor 9K2	34231	35208	978	15477	2
MPV	gi|558500051|ref|NW_006210308.1|	873722	913732	40011	2	893732	T	A	0.0166667	9.24064	intronic(gene1526)	XM_006173811.2	neurotrophin 4	879259	880945	1687	12787	2
RBC	gi|558499233|ref|NW_006211126.1|	4414330	4454619	40290	2	4434619	G	C	0.0173077	8.28905	intronic(gene15188)	XM_014561260.1	cardiolipin synthase 1%2C transcript variant X2	4403957	4422771	18815	11848	2
RBC	gi|558499233|ref|NW_006211126.1|	4414330	4454619	40290	2	4434619	G	C	0.0173077	8.28905	intronic(gene15188)	XM_006187075.1	cardiolipin synthase 1%2C transcript variant X1	4403241	4422822	19582	11797	2
RBC	gi|558499008|ref|NW_006211351.1|	11481	51501	40021	2	31481	C	T	0.0137615	12.6468	intergenic(gene17360(dist=11685),gene17363(dist=708445))	XM_006189169.1	metaxin 2	6247	20175	13929	11306	2
HCT	gi|558499008|ref|NW_006211351.1|	11481	51501	40021	2	31481	C	T	0.0137615	11.849	intergenic(gene17360(dist=11685),gene17363(dist=708445))	XM_006189169.1	metaxin 2	6247	20175	13929	11306	2
CHO	gi|558498756|ref|NW_006211603.1|	2295705	2335732	40028	2	2315732	T	C	0.010101	11.4203	intronic(gene19188)	XM_014564503.1	RNA polymerase II associated protein 2%2C transcript variant X2	2270912	2304700	33789	11032	2
GGT	gi|558498756|ref|NW_006211603.1|	2295705	2335732	40028	2	2315705	A	G	0.01	6.75171	intronic(gene19188)	XM_014564503.1	RNA polymerase II associated protein 2%2C transcript variant X2	2270912	2304700	33789	11005	2
CHO	gi|558498607|ref|NW_006211752.1|	351658	394860	43203	2	371658	C	T	0.0108696	14.6325	intronic(gene20101)	XM_014565165.1	C-type lectin domain family 4%2C member F	350622	361901	11280	9757	2
CHO	gi|558487442|ref|NW_006221633.1|	75895	130694	54800	5	98882	T	A	0.012931	10.9778	intergenic(gene24999(dist=8892),NONE(dist=NONE))	XM_014568422.1	DNA repair-scaffolding protein-like;start_range=.,5407	5407	90048	84642	8834	2
MPV	gi|558500051|ref|NW_006210308.1|	873722	913732	40011	2	893732	T	A	0.0166667	9.24064	intronic(gene1526)	XM_014560767.1	uncharacterized LOC106729856	882489	886303	3815	7429	2
MPV	gi|558500051|ref|NW_006210308.1|	873722	913732	40011	2	893732	T	A	0.0166667	9.24064	intronic(gene1526)	XM_006173812.2	luteinizing hormone beta polypeptide	886053	887183	1131	6549	2
HCT	gi|558499577|ref|NW_006210782.1|	25023	70685	45663	2	50685	C	T	0.0237342	8.98781	intergenic(gene10340(dist=6533),gene10341(dist=3456))	XM_006182473.1	olfactory receptor 9K2	43211	44209	999	6476	2
CHO	gi|558499280|ref|NW_006211079.1|	940601	980622	40022	2	960601	A	C	0.011236	8.87133	intergenic(gene14647(dist=8073),gene14648(dist=35357))	XM_014560739.1	endonuclease domain containing 1;start_range=.,951239	951239	955503	4265	5098	2
GGT	gi|558499878|ref|NW_006210481.1|	1	33335	33335	2	13068	T	G	0.0144928	6.00887	downstream(gene4885)	XM_014552736.1	zinc finger%2C imprinted 2;start_range=.,3255	3255	12797	9543	271	2
GGT	gi|558499195|ref|NW_006211164.1|	1	28795	28795	2	8551	A	T	0.0135135	6.84514	intronic(gene15545)	XM_014561490.1	zinc finger protein 883-like%2C transcript variant X1	29	8289	8261	262	2
GGT	gi|558499195|ref|NW_006211164.1|	1	28795	28795	2	8551	A	T	0.0135135	6.84514	intronic(gene15545)	XM_014561492.1	zinc finger protein 883-like%2C transcript variant X3	29	8289	8261	262	2
RBC	gi|558500012|ref|NW_006210347.1|	267380	329368	61989	3	309368	G	A	0.0114504	9.60249	intronic(gene2470)	XM_006174761.2	chimerin 1%2C transcript variant X2	309043	375557	66515	0	2
RBC	gi|558499588|ref|NW_006210771.1|	722331	773767	51437	2	742331	A	T	0.031768	6.232	intronic(gene10150)	XM_006182201.1	leucine rich repeat containing 16A%2C transcript variant X3	735487	1012009	276523	0	2
RBC	gi|558499588|ref|NW_006210771.1|	722331	773767	51437	2	742331	A	T	0.031768	6.232	intronic(gene10150)	XM_014557181.1	leucine rich repeat containing 16A%2C transcript variant X1	735575	1012009	276435	0	2
RBC	gi|558499588|ref|NW_006210771.1|	722331	773767	51437	2	742331	A	T	0.031768	6.232	intronic(gene10150)	XM_014557182.1	leucine rich repeat containing 16A%2C transcript variant X2	735575	1012009	276435	0	2
RBC	gi|558499588|ref|NW_006210771.1|	722331	773767	51437	2	742331	A	T	0.031768	6.232	intronic(gene10150)	XM_014557184.1	leucine rich repeat containing 16A%2C transcript variant X5	735575	917916	182342	0	2
RBC	gi|558499233|ref|NW_006211126.1|	4414330	4454619	40290	2	4434619	G	C	0.0173077	8.28905	intronic(gene15188)	XM_006187077.2	minichromosome maintenance 8 homologous recombination repair factor	4432289	4466317	34029	0	2
RBC	gi|558499233|ref|NW_006211126.1|	6167610	6207611	40002	2	6187610	A	G	0.0299685	8.72903	intronic(gene15234)	XM_006187116.2	protein tyrosine phosphatase%2C receptor type%2C A%2C transcript variant X2	6113438	6195892	82455	0	2
RBC	gi|558499233|ref|NW_006211126.1|	6167610	6207611	40002	2	6187610	A	G	0.0299685	8.72903	intronic(gene15234)	XM_014561243.1	protein tyrosine phosphatase%2C receptor type%2C A%2C transcript variant X1	6113438	6195892	82455	0	2
RBC	gi|558496263|ref|NW_006214096.1|	1502427	1542599	40173	2	1522427	A	G	0.0111111	6.67053	intergenic(gene23786(dist=49589),gene23787(dist=290383))	XM_014567617.1	fucosyltransferase 10 (alpha (1%2C3) fucosyltransferase)%2C transcript variant X1	1502933	1852998	350066	0	2
RBC	gi|558496263|ref|NW_006214096.1|	1502427	1542599	40173	2	1522427	A	G	0.0111111	6.67053	intergenic(gene23786(dist=49589),gene23787(dist=290383))	XM_014567618.1	fucosyltransferase 10 (alpha (1%2C3) fucosyltransferase)%2C transcript variant X2	1502933	1852998	350066	0	2
RBC	gi|558496263|ref|NW_006214096.1|	1502427	1542599	40173	2	1522427	A	G	0.0111111	6.67053	intergenic(gene23786(dist=49589),gene23787(dist=290383))	XM_014567619.1	fucosyltransferase 10 (alpha (1%2C3) fucosyltransferase)%2C transcript variant X3	1502933	1852998	350066	0	2
RBC	gi|558496263|ref|NW_006214096.1|	1502427	1542599	40173	2	1522427	A	G	0.0111111	6.67053	intergenic(gene23786(dist=49589),gene23787(dist=290383))	XM_014567620.1	fucosyltransferase 10 (alpha (1%2C3) fucosyltransferase)%2C transcript variant X4	1502933	1852998	350066	0	2
HCT	gi|558500012|ref|NW_006210347.1|	267380	329368	61989	3	309368	G	A	0.0114504	9.25698	intronic(gene2470)	XM_006174761.2	chimerin 1%2C transcript variant X2	309043	375557	66515	0	2
HCT	gi|558499577|ref|NW_006210782.1|	97090	137090	40001	1	117090	T	C	0.0233516	7.38229	intergenic(gene10343(dist=6241),gene10344(dist=38387))	XM_006182391.1	neuronal differentiation 4	109854	117491	7638	0	2
HCT	gi|558499233|ref|NW_006211126.1|	4961619	5001787	40169	2	4981787	G	A	0.0212766	8.21083	intergenic(gene15200(dist=85102),gene15201(dist=6725))	XM_006187087.2	solute carrier family 23 (ascorbic acid transporter)%2C member 2%2C transcript variant X1	4961717	5051673	89957	0	2
HCT	gi|558499233|ref|NW_006211126.1|	4961619	5001787	40169	2	4981787	G	A	0.0212766	8.21083	intergenic(gene15200(dist=85102),gene15201(dist=6725))	XM_014561253.1	solute carrier family 23 (ascorbic acid transporter)%2C member 2%2C transcript variant X2	4977176	5051673	74498	0	2
HCT	gi|558498896|ref|NW_006211463.1|	464540	504685	40146	2	484540	G	A	0.0460894	6.31963	intergenic(NONE(dist=NONE),gene18232(dist=112509))	XM_006189976.2	zinc finger and BTB domain containing 20%2C transcript variant X2	57031	635396	578366	0	2
HCT	gi|558498896|ref|NW_006211463.1|	464540	504685	40146	2	484540	G	A	0.0460894	6.31963	intergenic(NONE(dist=NONE),gene18232(dist=112509))	XM_006189977.2	zinc finger and BTB domain containing 20%2C transcript variant X5	372238	635396	263159	0	2
HCT	gi|558498896|ref|NW_006211463.1|	464540	504685	40146	2	484540	G	A	0.0460894	6.31963	intergenic(NONE(dist=NONE),gene18232(dist=112509))	XM_006189979.2	zinc finger and BTB domain containing 20%2C transcript variant X3	250320	635396	385077	0	2
HCT	gi|558498896|ref|NW_006211463.1|	464540	504685	40146	2	484540	G	A	0.0460894	6.31963	intergenic(NONE(dist=NONE),gene18232(dist=112509))	XM_014563726.1	zinc finger and BTB domain containing 20%2C transcript variant X4	296214	635396	339183	0	2
HCT	gi|558498896|ref|NW_006211463.1|	464540	504685	40146	2	484540	G	A	0.0460894	6.31963	intergenic(NONE(dist=NONE),gene18232(dist=112509))	XM_014563727.1	zinc finger and BTB domain containing 20%2C transcript variant X6	310690	635396	324707	0	2
HCT	gi|558498896|ref|NW_006211463.1|	464540	504685	40146	2	484540	G	A	0.0460894	6.31963	intergenic(NONE(dist=NONE),gene18232(dist=112509))	XM_014563728.1	zinc finger and BTB domain containing 20%2C transcript variant X7	414172	635396	221225	0	2
HCT	gi|558498501|ref|NW_006211858.1|	5868656	5921628	52973	2	5888656	A	G	0.0164835	8.43206	intronic(gene20687)	XM_014565483.1	Y box binding protein 3	5880108	5901723	21616	0	2
RDW_SD	gi|558499308|ref|NW_006211051.1|	1227291	1267291	40001	1	1247291	G	A	0.0351351	7.39235	intergenic(gene14282(dist=51703),gene14283(dist=7501))	XM_014560441.1	junctional adhesion molecule 2	1197250	1270035	72786	0	2
MPV	gi|558500051|ref|NW_006210308.1|	873722	913732	40011	2	893732	T	A	0.0166667	9.24064	intronic(gene1526)	XM_006173813.2	RuvB-like AAA ATPase 2%2C transcript variant X1	887239	901126	13888	0	2
MPV	gi|558500051|ref|NW_006210308.1|	873722	913732	40011	2	893732	T	A	0.0166667	9.24064	intronic(gene1526)	XM_014561141.1	glycogen synthase 1 (muscle)%2C transcript variant X2	892972	916071	23100	0	2
MPV	gi|558500051|ref|NW_006210308.1|	873722	913732	40011	2	893732	T	A	0.0166667	9.24064	intronic(gene1526)	XM_014561148.1	RuvB-like AAA ATPase 2%2C transcript variant X2	887241	901429	14189	0	2
GGT	gi|558499355|ref|NW_006211004.1|	253607	293673	40067	2	273607	G	A	0.0106383	6.93125	intronic(gene13685)	XM_006185616.2	sulfatase modifying factor 1%2C transcript variant X1	226738	294556	67819	0	2
GGT	gi|558499355|ref|NW_006211004.1|	253607	293673	40067	2	273607	G	A	0.0106383	6.93125	intronic(gene13685)	XM_014560079.1	sulfatase modifying factor 1%2C transcript variant X2	226732	294556	67825	0	2
GGT	gi|558499342|ref|NW_006211017.1|	1279756	1319765	40010	2	1299756	G	A	0.0135135	6.82792	intronic(gene13845)	XM_006185756.2	seizure related 6 homolog (mouse)-like	1284748	1393938	109191	0	2
GGT	gi|558499195|ref|NW_006211164.1|	1	28795	28795	2	8551	A	T	0.0135135	6.84514	intronic(gene15545)	XM_014561491.1	zinc finger protein 883-like%2C transcript variant X2	29	24377	24349	0	2
GGT	gi|558498756|ref|NW_006211603.1|	2295705	2335732	40028	2	2315705	A	G	0.01	6.75171	intronic(gene19188)	XM_014564502.1	RNA polymerase II associated protein 2%2C transcript variant X1	2270912	2338116	67205	0	2
GGT	gi|558490730|ref|NW_006218345.1|	2254640	2294860	40221	2	2274640	G	A	0.0114943	6.34774	intronic(gene24585)	XM_006195255.2	sema domain%2C seven thrombospondin repeats (type 1 and type 1-like)%2C transmembrane domain (TM) and short cytoplasmic domain%2C (semaphorin) 5A	2247214	2688871	441658	0	2
CHO	gi|558499913|ref|NW_006210446.1|	323663	383053	59391	2	343663	T	A	0.011194	7.63065	intronic(gene4268)	XM_006176538.2	ubiquitin-conjugating enzyme E2 variant 2%2C transcript variant X1	341198	362844	21647	0	2
CHO	gi|558499913|ref|NW_006210446.1|	323663	383053	59391	2	343663	T	A	0.011194	7.63065	intronic(gene4268)	XM_014552180.1	ubiquitin-conjugating enzyme E2 variant 2%2C transcript variant X2	341198	362744	21547	0	2
CHO	gi|558499913|ref|NW_006210446.1|	447567	497175	49609	2	477175	T	C	0.0174825	11.3927	intronic(gene4271)	XM_006176536.2	protein kinase%2C DNA-activated%2C catalytic polypeptide;start_range=.,388629	388629	507929	119301	0	2
CHO	gi|558499809|ref|NW_006210550.1|	605818	645841	40024	2	625818	C	T	0.0102041	7.91871	intronic(gene6442)	XM_014554117.1	rhomboid domain containing 1%2C transcript variant X1	562442	655503	93062	0	2
CHO	gi|558499809|ref|NW_006210550.1|	605818	645841	40024	2	625818	C	T	0.0102041	7.91871	intronic(gene6442)	XM_014554118.1	rhomboid domain containing 1%2C transcript variant X4	566503	655503	89001	0	2
CHO	gi|558499468|ref|NW_006210891.1|	3317065	3357065	40001	1	3337065	A	G	0.0122951	9.80623	intronic(gene12006)	XM_006184035.2	mitogen-activated protein kinase kinase 5%2C transcript variant X1	3218279	3455588	237310	0	2
CHO	gi|558499468|ref|NW_006210891.1|	3317065	3357065	40001	1	3337065	A	G	0.0122951	9.80623	intronic(gene12006)	XM_014558659.1	mitogen-activated protein kinase kinase 5%2C transcript variant X2	3218279	3455581	237303	0	2
CHO	gi|558499468|ref|NW_006210891.1|	3317065	3357065	40001	1	3337065	A	G	0.0122951	9.80623	intronic(gene12006)	XM_014558660.1	mitogen-activated protein kinase kinase 5%2C transcript variant X3	3218279	3455195	236917	0	2
CHO	gi|558499357|ref|NW_006211002.1|	474415	514415	40001	1	494415	T	G	0.0116279	8.29244	intronic(gene13666)	XM_014560059.1	dipeptidyl-peptidase 10 (non-functional)	34114	804902	770789	0	2
CHO	gi|558499040|ref|NW_006211319.1|	988353	1028353	40001	1	1008353	C	T	0.0109489	8.37249	intronic(gene17165)	XM_014562869.1	transducin-like enhancer of split 4%2C transcript variant X1	902397	1037328	134932	0	2
CHO	gi|558499040|ref|NW_006211319.1|	988353	1028353	40001	1	1008353	C	T	0.0109489	8.37249	intronic(gene17165)	XM_014562870.1	transducin-like enhancer of split 4%2C transcript variant X2	902397	1037328	134932	0	2
CHO	gi|558499040|ref|NW_006211319.1|	988353	1028353	40001	1	1008353	C	T	0.0109489	8.37249	intronic(gene17165)	XM_014562871.1	transducin-like enhancer of split 4%2C transcript variant X3	902397	1037328	134932	0	2
CHO	gi|558498797|ref|NW_006211562.1|	172152	212152	40001	1	192152	A	T	0.0192308	6.92393	intronic(gene18785)	XM_014564160.1	nitric oxide synthase 3 (endothelial cell)	183153	200352	17200	0	2
CHO	gi|558498756|ref|NW_006211603.1|	2295705	2335732	40028	2	2315732	T	C	0.010101	11.4203	intronic(gene19188)	XM_014564502.1	RNA polymerase II associated protein 2%2C transcript variant X1	2270912	2338116	67205	0	2
CHO	gi|558498756|ref|NW_006211603.1|	3488583	3528583	40001	1	3508583	C	T	0.0106383	6.63172	intronic(gene19203)	XM_006190918.2	ATP-binding cassette%2C sub-family A (ABC1)%2C member 4	3487534	3605519	117986	0	2
CHO	gi|558498651|ref|NW_006211708.1|	5763702	5803702	40001	1	5783702	A	C	0.0202703	7.33334	intronic(gene19921)	XM_014564963.1	contactin associated protein-like 5	5531927	6113824	581898	0	2
CHO	gi|558498651|ref|NW_006211708.1|	8371054	8411085	40032	2	8391085	A	G	0.0102041	7.92133	intronic(gene19943)	XM_006191495.2	UDP-glucose glycoprotein glucosyltransferase 1%2C transcript variant X1	8371556	8473144	101589	0	2
CHO	gi|558498651|ref|NW_006211708.1|	8371054	8411085	40032	2	8391085	A	G	0.0102041	7.92133	intronic(gene19943)	XM_014565002.1	UDP-glucose glycoprotein glucosyltransferase 1%2C transcript variant X2	8371556	8473144	101589	0	2
CHO	gi|558498607|ref|NW_006211752.1|	66059	114748	48690	2	94748	A	C	0.0107914	8.29565	intronic(gene20097)	XM_014565143.1	transforming growth factor%2C alpha	60960	128797	67838	0	2
CHO	gi|558498607|ref|NW_006211752.1|	351658	394860	43203	2	371658	C	T	0.0108696	14.6325	intronic(gene20101)	XM_014565166.1	CD207 molecule%2C langerin	369267	393330	24064	0	2
CHO	gi|558498606|ref|NW_006211753.1|	349256	389349	40094	2	369349	A	G	0.0125	6.65547	intronic(gene20131)	XM_014565172.1	protein kinase%2C X-linked	342751	386964	44214	0	2
CHO	gi|558498555|ref|NW_006211804.1|	293759	333759	40001	1	313759	T	C	0.0120968	7.26888	intronic(gene20340)	XM_006191904.2	prenyl (decaprenyl) diphosphate synthase%2C subunit 1	302403	338741	36339	0	2
CHO	gi|558498555|ref|NW_006211804.1|	359330	399330	40001	1	379330	A	G	0.0106383	6.37109	intronic(gene20341)	XM_014565348.1	amyloid beta (A4) precursor protein-binding%2C family B%2C member 1 interacting protein	343772	438837	95066	0	2
CHO	gi|558498319|ref|NW_006212040.1|	1858420	1898420	40001	1	1878420	G	A	0.0137615	7.43591	intronic(gene21450)	XM_006192793.1	anthrax toxin receptor 1	1718605	1968172	249568	0	2
CHO	gi|558491393|ref|NW_006217682.1|	3455960	3495960	40001	1	3475960	G	A	0.0125	8.18356	intronic(gene24385)	XM_014568115.1	Wilms tumor 1%2C transcript variant X1	3465430	3511624	46195	0	2
CHO	gi|558491393|ref|NW_006217682.1|	3455960	3495960	40001	1	3475960	G	A	0.0125	8.18356	intronic(gene24385)	XM_014568116.1	Wilms tumor 1%2C transcript variant X2	3466348	3511407	45060	0	2
RBC	gi|558499588|ref|NW_006210771.1|	722331	773767	51437	2	742331	A	T	0.031768	6.232	intronic(gene10150)	XM_014557183.1	leucine rich repeat containing 16A%2C transcript variant X4	742652	1012009	269358	-321	2
CHO	gi|558500004|ref|NW_006210355.1|	1	22328	22328	2	2119	A	G	0.0105634	6.50028	intergenic(NONE(dist=NONE),gene2705(dist=1262))	XM_014550850.1	olfactory receptor 8K1-like	3381	4317	937	-1262	2
GGT	gi|558498555|ref|NW_006211804.1|	470324	513455	43132	2	493455	G	C	0.0111111	6.80012	intergenic(gene20341(dist=92601),gene20343(dist=1485))	XM_006191905.2	glutamate decarboxylase 2 (pancreatic islets and brain%2C 65kDa)	494828	557483	62656	-1373	2
RBC	gi|558499781|ref|NW_006210578.1|	201391	250693	49303	2	221391	T	C	0.0254237	7.67534	intronic(gene6983)	XM_014554611.1	small EDRK-rich factor 2-like	222917	226154	3238	-1526	2
HCT	gi|558499781|ref|NW_006210578.1|	201391	250693	49303	2	221391	T	C	0.0254237	7.70497	intronic(gene6983)	XM_014554611.1	small EDRK-rich factor 2-like	222917	226154	3238	-1526	2
HCT	gi|558499577|ref|NW_006210782.1|	25023	70685	45663	2	50685	C	T	0.0237342	8.98781	intergenic(gene10340(dist=6533),gene10341(dist=3456))	XM_006182390.2	olfactory receptor 9K2	54109	55088	980	-3424	2
CHO	gi|558498555|ref|NW_006211804.1|	470324	513455	43132	2	490324	T	G	0.0106383	9.73992	intergenic(gene20341(dist=89470),gene20343(dist=4616))	XM_006191905.2	glutamate decarboxylase 2 (pancreatic islets and brain%2C 65kDa)	494828	557483	62656	-4504	2
MPV	gi|558500051|ref|NW_006210308.1|	873722	913732	40011	2	893732	T	A	0.0166667	9.24064	intronic(gene1526)	XM_006173814.1	glycogen synthase 1 (muscle)%2C transcript variant X1	901670	916056	14387	-7938	2
CHO	gi|558498756|ref|NW_006211603.1|	2054082	2094082	40001	1	2074082	A	G	0.011236	7.51693	intergenic(gene19182(dist=5278),gene19183(dist=9824))	XM_014564494.1	epoxide hydrolase 4%2C transcript variant X1	2082046	2113157	31112	-7964	2
MPV	gi|558500051|ref|NW_006210308.1|	873722	913732	40011	2	893732	T	A	0.0166667	9.24064	intronic(gene1526)	XM_006173816.2	glycogen synthase 1 (muscle)%2C transcript variant X3	901966	916071	14106	-8234	2
CHO	gi|558498797|ref|NW_006211562.1|	172152	212152	40001	1	192152	A	T	0.0192308	6.92393	intronic(gene18785)	XM_006190531.2	autophagy related 9B	200458	210791	10334	-8306	2
CHO	gi|558498273|ref|NW_006212086.1|	193441	233492	40052	2	213441	G	A	0.0581395	6.25999	intergenic(NONE(dist=NONE),gene21701(dist=10160))	XM_006192978.2	phosphatidylinositol-5-phosphate 4-kinase%2C type II%2C alpha	223568	285700	62133	-10127	2
RBC	gi|558499588|ref|NW_006210771.1|	631927	671927	40001	1	651927	G	T	0.0343407	6.47473	intergenic(gene10144(dist=18055),gene10145(dist=4605))	XM_006182199.1	histone H2B type 1-A	662227	662610	384	-10300	2
RBC	gi|558499588|ref|NW_006210771.1|	631927	671927	40001	1	651927	G	T	0.0343407	6.47473	intergenic(gene10144(dist=18055),gene10145(dist=4605))	XM_006182231.1	histone H2A type 1-A	662936	663331	396	-11009	2
CHO	gi|558498651|ref|NW_006211708.1|	7620668	7677079	56412	2	7657079	C	T	0.01	10.1894	intergenic(gene19926(dist=66875),gene19927(dist=14245))	XM_006191488.2	cytochrome P450 27C1	7671202	7685658	14457	-14123	2
RBC	gi|558499882|ref|NW_006210477.1|	1912025	1952158	40134	2	1932025	G	A	0.0274194	6.78492	intergenic(gene4803(dist=23847),gene4808(dist=14175))	XM_014552635.1	kinesin family member 1C	1946200	1967629	21430	-14175	2
GGT	gi|558499195|ref|NW_006211164.1|	1	28795	28795	2	8551	A	T	0.0135135	6.84514	intronic(gene15545)	XM_014561477.1	zinc finger and SCAN domain-containing protein 4-like	24428	26399	1972	-15877	2
HCT	gi|558498501|ref|NW_006211858.1|	5868656	5921628	52973	2	5888656	A	G	0.0164835	8.43206	intronic(gene20687)	XM_014565539.1	serine/threonine/tyrosine kinase 1%2C transcript variant X4	5905603	5940252	34650	-16947	2
HCT	gi|558498501|ref|NW_006211858.1|	5868656	5921628	52973	2	5888656	A	G	0.0164835	8.43206	intronic(gene20687)	XM_014565537.1	serine/threonine/tyrosine kinase 1%2C transcript variant X2	5905860	5940252	34393	-17204	2
HCT	gi|558498501|ref|NW_006211858.1|	5868656	5921628	52973	2	5888656	A	G	0.0164835	8.43206	intronic(gene20687)	XM_014565540.1	serine/threonine/tyrosine kinase 1%2C transcript variant X5	5906190	5940252	34063	-17534	2
HCT	gi|558499577|ref|NW_006210782.1|	25023	70685	45663	2	50685	C	T	0.0237342	8.98781	intergenic(gene10340(dist=6533),gene10341(dist=3456))	XM_006182474.1	olfactory receptor 9K2	68995	69930	936	-18310	2
RDW_CV	gi|558499511|ref|NW_006210848.1|	462785	509483	46699	2	482785	C	T	0.0315934	7.84079	intergenic(gene11334(dist=19101),gene11336(dist=19654))	XM_006183448.2	NK2 homeobox 5	501998	505299	3302	-19213	2
RBC	gi|558499844|ref|NW_006210515.1|	3505262	3558056	52795	3	3525262	C	T	0.0144928	6.80462	intergenic(gene5798(dist=267938),gene5799(dist=21158))	XM_006177997.1	RAP2B%2C member of RAS oncogene family	3546076	3546993	918	-20814	2
HCT	gi|558499844|ref|NW_006210515.1|	3505262	3558056	52795	3	3525262	C	T	0.0144928	6.86491	intergenic(gene5798(dist=267938),gene5799(dist=21158))	XM_006177997.1	RAP2B%2C member of RAS oncogene family	3546076	3546993	918	-20814	2
HCT	gi|558499635|ref|NW_006210724.1|	1233583	1277405	43823	3	1253583	T	C	0.0123626	8.63476	intergenic(gene9281(dist=70985),gene9282(dist=23703))	XM_014556459.1	chromosome unknown open reading frame%2C human C4orf27	1277286	1294194	16909	-23703	2
CHO	gi|558498813|ref|NW_006211546.1|	7370	57921	50552	3	27370	G	A	0.0113636	10.3208	intergenic(NONE(dist=NONE),gene18715(dist=25521))	XM_014564124.1	olfactory receptor 1009-like	52891	53833	943	-25521	2
PDW	gi|558500111|ref|NW_006210248.1|	129019	169019	40001	1	149019	T	G	0.182073	6.22367	intronic(gene531)	XM_006172880.2	zinc finger%2C matrin-type 2	123830	129140	5311	19879	1
CHO	gi|558498749|ref|NW_006211610.1|	1084794	1124794	40001	1	1104794	A	T	0.0106383	8.44941	intergenic(gene19296(dist=28612),gene19298(dist=9636))	XM_006191034.2	chromosome unknown open reading frame%2C human C1orf141	1049171	1084958	35788	19836	1
PDW	gi|558498319|ref|NW_006212040.1|	1054612	1094612	40001	1	1074612	A	T	0.184438	8.3641	intergenic(gene21433(dist=20237),gene21434(dist=32754))	XM_014566078.1	chromosome unknown open reading frame%2C human C2orf42%2C transcript variant X1	1028354	1054854	26501	19758	1
PDW	gi|558498319|ref|NW_006212040.1|	1054612	1094612	40001	1	1074612	A	T	0.184438	8.3641	intergenic(gene21433(dist=20237),gene21434(dist=32754))	XM_014566079.1	chromosome unknown open reading frame%2C human C2orf42%2C transcript variant X3	1026813	1054854	28042	19758	1
PDW	gi|558498319|ref|NW_006212040.1|	1054612	1094612	40001	1	1074612	A	T	0.184438	8.3641	intergenic(gene21433(dist=20237),gene21434(dist=32754))	XM_014566080.1	chromosome unknown open reading frame%2C human C2orf42%2C transcript variant X4	1028354	1054854	26501	19758	1
PDW	gi|558498319|ref|NW_006212040.1|	1054612	1094612	40001	1	1074612	A	T	0.184438	8.3641	intergenic(gene21433(dist=20237),gene21434(dist=32754))	XM_014566081.1	chromosome unknown open reading frame%2C human C2orf42%2C transcript variant X5	1035441	1054854	19414	19758	1
PDW	gi|558498319|ref|NW_006212040.1|	1054612	1094612	40001	1	1074612	A	T	0.184438	8.3641	intergenic(gene21433(dist=20237),gene21434(dist=32754))	XM_014566082.1	chromosome unknown open reading frame%2C human C2orf42%2C transcript variant X6	1026813	1054854	28042	19758	1
PDW	gi|558498319|ref|NW_006212040.1|	1054612	1094612	40001	1	1074612	A	T	0.184438	8.3641	intergenic(gene21433(dist=20237),gene21434(dist=32754))	XM_014566083.1	chromosome unknown open reading frame%2C human C2orf42%2C transcript variant X7	1031881	1054854	22974	19758	1
PDW	gi|558498319|ref|NW_006212040.1|	1054612	1094612	40001	1	1074612	A	T	0.184438	8.3641	intergenic(gene21433(dist=20237),gene21434(dist=32754))	XM_006192770.2	chromosome unknown open reading frame%2C human C2orf42%2C transcript variant X2	1028322	1054857	26536	19755	1
CHO	gi|558498858|ref|NW_006211501.1|	1647291	1687291	40001	1	1667291	T	G	0.0109489	6.71892	intergenic(gene18440(dist=19816),gene18441(dist=30942))	XM_006190174.2	ribosome production factor 1 homolog	1631373	1647547	16175	19744	1
MCV	gi|558499538|ref|NW_006210821.1|	495779	535779	40001	1	515779	A	C	0.0229592	6.14822	intergenic(gene10970(dist=8650),gene10971(dist=10589))	XM_006183063.2	ceroid-lipofuscinosis%2C neuronal 3%2C transcript variant X1	486744	496230	9487	19549	1
HCT	gi|558499538|ref|NW_006210821.1|	495779	535779	40001	1	515779	A	C	0.0229592	6.73378	intergenic(gene10970(dist=8650),gene10971(dist=10589))	XM_006183063.2	ceroid-lipofuscinosis%2C neuronal 3%2C transcript variant X1	486744	496230	9487	19549	1
CHO	gi|558498792|ref|NW_006211567.1|	3201459	3241459	40001	1	3221459	T	G	0.025	6.81446	intergenic(gene18867(dist=323089),NONE(dist=NONE))	XM_014564214.1	RNA binding protein fox-1 homolog 1	2403196	3202017	798822	19442	1
CHO	gi|558497847|ref|NW_006212512.1|	24742	64742	40001	1	44742	T	G	0.0163043	6.69159	intronic(gene22675)	XM_006193772.2	zinc finger protein 770%2C transcript variant X3	18863	25319	6457	19423	1
CHO	gi|558497847|ref|NW_006212512.1|	24742	64742	40001	1	44742	T	G	0.0163043	6.69159	intronic(gene22675)	XM_014566911.1	zinc finger protein 770%2C transcript variant X1	18863	25319	6457	19423	1
CHO	gi|558497847|ref|NW_006212512.1|	24742	64742	40001	1	44742	T	G	0.0163043	6.69159	intronic(gene22675)	XM_014566912.1	zinc finger protein 770%2C transcript variant X2	18863	25319	6457	19423	1
CHO	gi|558499521|ref|NW_006210838.1|	329993	369993	40001	1	349993	G	T	0.0122951	7.35263	intronic(gene11219)	XM_014558063.1	general transcription factor IIIC%2C polypeptide 4%2C 90kDa%2C transcript variant X2	318485	330918	12434	19075	1
RDW_SD	gi|558499918|ref|NW_006210441.1|	253035	293035	40001	1	273035	T	A	0.0229592	6.59233	intergenic(gene4159(dist=19271),gene4161(dist=10246))	XM_014552111.1	hepatitis A virus cellular receptor 1	235225	253983	18759	19052	1
RDW_CV	gi|558499511|ref|NW_006210848.1|	462785	509483	46699	2	482785	C	T	0.0315934	7.84079	intergenic(gene11334(dist=19101),gene11336(dist=19654))	XM_006183430.2	BCL2/adenovirus E1B 19kDa interacting protein 1	450929	464117	13189	18668	1
GGT	gi|558498782|ref|NW_006211577.1|	5956680	5996680	40001	1	5976680	T	C	0.0347222	7.17469	upstream(gene19012)	XM_006190723.2	phospholipase A2%2C group VII (platelet-activating factor acetylhydrolase%2C plasma)	5940878	5958035	17158	18645	1
CHO	gi|558488264|ref|NW_006220811.1|	22250	62250	40001	1	42250	C	G	0.0106383	10.0473	intergenic(gene24911(dist=18695),gene24914(dist=43240))	XM_006195483.2	protein HP-20 homolog%2C transcript variant X1	18454	23658	5205	18592	1
RBC	gi|558498728|ref|NW_006211631.1|	1490334	1530334	40001	1	1510334	C	T	0.0537383	6.93961	intergenic(gene19471(dist=18572),gene19472(dist=625326))	XM_006191178.1	death domain containing 1	1432797	1491762	58966	18572	1
CHO	gi|558499775|ref|NW_006210584.1|	1802455	1842455	40001	1	1822455	T	G	0.0182482	6.14174	intronic(gene7084)	XM_006179262.2	RALY heterogeneous nuclear ribonucleoprotein%2C transcript variant X1	1761319	1804027	42709	18428	1
CHO	gi|558499775|ref|NW_006210584.1|	1802455	1842455	40001	1	1822455	T	G	0.0182482	6.14174	intronic(gene7084)	XM_006179263.2	RALY heterogeneous nuclear ribonucleoprotein%2C transcript variant X3	1761319	1804027	42709	18428	1
CHO	gi|558499775|ref|NW_006210584.1|	1802455	1842455	40001	1	1822455	T	G	0.0182482	6.14174	intronic(gene7084)	XM_014554688.1	RALY heterogeneous nuclear ribonucleoprotein%2C transcript variant X2	1761319	1804027	42709	18428	1
CHO	gi|558491393|ref|NW_006217682.1|	1831870	1871870	40001	1	1851870	G	A	0.0108696	10.6898	intergenic(gene24363(dist=18420),gene24364(dist=84470))	XM_014568120.1	ets homologous factor%2C transcript variant X1	1801569	1833534	31966	18336	1
CHO	gi|558498501|ref|NW_006211858.1|	3242112	3282112	40001	1	3262112	T	C	0.0202703	8.88014	intergenic(gene20640(dist=19491),gene20641(dist=34611))	XM_006192103.2	RAS-like%2C estrogen-regulated%2C growth inhibitor%2C transcript variant X1	3152579	3243938	91360	18174	1
CHO	gi|558498501|ref|NW_006211858.1|	3242112	3282112	40001	1	3262112	T	C	0.0202703	8.88014	intergenic(gene20640(dist=19491),gene20641(dist=34611))	XM_014565579.1	RAS-like%2C estrogen-regulated%2C growth inhibitor%2C transcript variant X2	3154796	3243938	89143	18174	1
CHO	gi|558498501|ref|NW_006211858.1|	3242112	3282112	40001	1	3262112	T	C	0.0202703	8.88014	intergenic(gene20640(dist=19491),gene20641(dist=34611))	XM_006192104.2	RAS-like%2C estrogen-regulated%2C growth inhibitor%2C transcript variant X3	3152579	3243939	91361	18173	1
CHO	gi|558499070|ref|NW_006211289.1|	92012	132012	40001	1	112012	T	G	0.0255102	6.68414	intronic(gene16947)	XM_014562663.1	zinc finger protein 248%2C transcript variant X1	74872	93947	19076	18065	1
RBC	gi|558499588|ref|NW_006210771.1|	417854	457854	40001	1	437854	G	T	0.0333333	6.04631	intronic(gene10129)	XM_006182229.1	histone H1t	419187	419819	633	18035	1
CHO	gi|558499195|ref|NW_006211164.1|	219159	259159	40001	1	239159	A	G	0.0131579	7.12331	intergenic(gene15557(dist=4488),gene15558(dist=5762))	XM_014561482.1	zinc finger protein 211-like%2C transcript variant X1	206647	221129	14483	18030	1
CHO	gi|558499195|ref|NW_006211164.1|	219159	259159	40001	1	239159	A	G	0.0131579	7.12331	intergenic(gene15557(dist=4488),gene15558(dist=5762))	XM_014561483.1	zinc finger protein 211-like%2C transcript variant X2	206647	221129	14483	18030	1
RBC	gi|558499588|ref|NW_006210771.1|	631927	671927	40001	1	651927	G	T	0.0343407	6.47473	intergenic(gene10144(dist=18055),gene10145(dist=4605))	XM_006182230.2	solute carrier family 17%2C member 4	619166	633899	14734	18028	1
RBC	gi|558499882|ref|NW_006210477.1|	1715991	1755991	40001	1	1735991	A	T	0.019174	6.59194	intronic(gene4798)	XM_006177029.2	RPA interacting protein%2C transcript variant X2	1711290	1717982	6693	18009	1
RBC	gi|558499882|ref|NW_006210477.1|	1715991	1755991	40001	1	1735991	A	T	0.019174	6.59194	intronic(gene4798)	XM_014552677.1	RPA interacting protein%2C transcript variant X1	1711439	1717982	6544	18009	1
RBC	gi|558499882|ref|NW_006210477.1|	1715991	1755991	40001	1	1735991	A	T	0.019174	6.59194	intronic(gene4798)	XM_014552678.1	RPA interacting protein%2C transcript variant X3	1712242	1717983	5742	18008	1
CHO	gi|558499913|ref|NW_006210446.1|	576260	596460	20201	1	596260	T	C	0.0113636	14.3812	intergenic(gene4272(dist=9132),NONE(dist=NONE))	XM_014552183.1	scaffolding protein involved in DNA repair%2C transcript variant X3	535274	578448	43175	17812	1
CHO	gi|558499913|ref|NW_006210446.1|	576260	596460	20201	1	596260	T	C	0.0113636	14.3812	intergenic(gene4272(dist=9132),NONE(dist=NONE))	XM_014552187.1	scaffolding protein involved in DNA repair%2C transcript variant X6	535274	578448	43175	17812	1
CHO	gi|558499342|ref|NW_006211017.1|	1749619	1789619	40001	1	1769619	C	T	0.0120482	10.093	intergenic(gene13846(dist=17929),gene13847(dist=1884))	XM_014560159.1	myosin XVIIIB	1547034	1752175	205142	17444	1
RBC	gi|558498669|ref|NW_006211690.1|	150409	216024	65616	5	170409	G	A	0.0144928	12.1228	intergenic(gene19786(dist=17431),gene19788(dist=9568))	XM_014564901.1	chromosome unknown open reading frame%2C human C19orf18	145668	153064	7397	17345	1
HCT	gi|558498669|ref|NW_006211690.1|	150409	216024	65616	4	170409	G	A	0.0144928	10.5266	intergenic(gene19786(dist=17431),gene19788(dist=9568))	XM_014564901.1	chromosome unknown open reading frame%2C human C19orf18	145668	153064	7397	17345	1
CHO	gi|558499070|ref|NW_006211289.1|	92012	132012	40001	1	112012	T	G	0.0255102	6.68414	intronic(gene16947)	XM_014562664.1	zinc finger protein 248%2C transcript variant X2	74872	94708	19837	17304	1
CHO	gi|558488915|ref|NW_006220160.1|	1	22908	22908	1	19975	T	G	0.0105634	6.04524	downstream(gene24783)	XM_014568310.1	olfactory receptor 8K5-like	1734	2676	943	17299	1
CHO	gi|558499953|ref|NW_006210406.1|	59655	99655	40001	1	79655	A	C	0.0269231	6.09774	intronic(gene3493)	XM_006175774.2	ribonuclease%2C RNase K%2C transcript variant X2	60839	62357	1519	17298	1
CHO	gi|558499953|ref|NW_006210406.1|	59655	99655	40001	1	79655	A	C	0.0269231	6.09774	intronic(gene3493)	XM_014551590.1	ribonuclease%2C RNase K%2C transcript variant X1	60807	62357	1551	17298	1
RBC	gi|558499696|ref|NW_006210663.1|	2176974	2216974	40001	1	2196974	T	C	0.020073	12.3925	intergenic(gene8415(dist=6425),gene8416(dist=3339))	XM_014555724.1	HLA class II histocompatibility antigen%2C DO beta chain-like	2173552	2180095	6544	16879	1
HCT	gi|558499696|ref|NW_006210663.1|	2176974	2216974	40001	1	2196974	T	C	0.020073	10.7543	intergenic(gene8415(dist=6425),gene8416(dist=3339))	XM_014555724.1	HLA class II histocompatibility antigen%2C DO beta chain-like	2173552	2180095	6544	16879	1
CHO	gi|558499089|ref|NW_006211270.1|	3378736	3418736	40001	1	3398736	A	G	0.0117647	8.57252	intergenic(gene16552(dist=74375),gene16554(dist=157445))	XM_006188376.2	zinc finger%2C matrin-type 4	3096399	3381866	285468	16870	1
CHO	gi|558500035|ref|NW_006210324.1|	151355	191355	40001	1	171355	A	C	0.0107914	8.70014	intergenic(gene1922(dist=12126),gene1923(dist=19184))	XM_006174218.2	transmembrane protein 101%2C transcript variant X1	151041	154502	3462	16853	1
CHO	gi|558500035|ref|NW_006210324.1|	151355	191355	40001	1	171355	A	C	0.0107914	8.70014	intergenic(gene1922(dist=12126),gene1923(dist=19184))	XM_014564300.1	transmembrane protein 101%2C transcript variant X2	151099	154502	3404	16853	1
GGT	gi|558500130|ref|NW_006210229.1|	91248	131248	40001	1	111248	G	A	0.0104895	6.74449	intergenic(gene205(dist=16688),gene206(dist=8681))	XM_014564897.1	ribosomal protein S5%2C transcript variant X1	90309	94612	4304	16636	1
GGT	gi|558500130|ref|NW_006210229.1|	91248	131248	40001	1	111248	G	A	0.0104895	6.74449	intergenic(gene205(dist=16688),gene206(dist=8681))	XM_014564923.1	ribosomal protein S5%2C transcript variant X2	90300	94612	4313	16636	1
CHO	gi|558499521|ref|NW_006210838.1|	329993	369993	40001	1	349993	G	T	0.0122951	7.35263	intronic(gene11219)	XM_006183312.2	general transcription factor IIIC%2C polypeptide 4%2C 90kDa%2C transcript variant X1	318485	333373	14889	16620	1
CHO	gi|558498756|ref|NW_006211603.1|	4413232	4453232	40001	1	4433232	C	A	0.01	9.5216	intergenic(gene19214(dist=16131),gene19216(dist=17468))	XM_006190923.2	transmembrane protein 56%2C transcript variant X3	4364715	4417286	52572	15946	1
CHO	gi|558498756|ref|NW_006211603.1|	4413232	4453232	40001	1	4433232	C	A	0.01	9.5216	intergenic(gene19214(dist=16131),gene19216(dist=17468))	XM_014564534.1	transmembrane protein 56%2C transcript variant X1	4343458	4417286	73829	15946	1
CHO	gi|558498756|ref|NW_006211603.1|	4413232	4453232	40001	1	4433232	C	A	0.01	9.5216	intergenic(gene19214(dist=16131),gene19216(dist=17468))	XM_014564535.1	transmembrane protein 56%2C transcript variant X2	4345547	4417286	71740	15946	1
CHO	gi|558498756|ref|NW_006211603.1|	4413232	4453232	40001	1	4433232	C	A	0.01	9.5216	intergenic(gene19214(dist=16131),gene19216(dist=17468))	XM_014564536.1	transmembrane protein 56%2C transcript variant X4	4367384	4417286	49903	15946	1
HCT	gi|558499718|ref|NW_006210641.1|	3226959	3266959	40001	1	3246959	T	A	0.0136986	6.43922	intergenic(gene7972(dist=9926),gene7973(dist=40698))	XM_014555367.1	pre-mRNA-splicing factor ISY1 homolog	3209081	3231079	21999	15880	1
CHO	gi|558499581|ref|NW_006210778.1|	212763	252763	40001	1	232763	T	A	0.0105634	6.80608	intergenic(gene10295(dist=9688),gene10296(dist=7553))	XM_006182360.2	glutathione S-transferase A1%2C transcript variant X1	207693	216919	9227	15844	1
CHO	gi|558495934|ref|NW_006214425.1|	127428	165227	37800	1	147428	A	C	0.013986	6.76604	intergenic(gene23845(dist=15913),NONE(dist=NONE))	XM_014567679.1	ATPase%2C Na+/K+ transporting%2C alpha 1 polypeptide	112486	131612	19127	15816	1
RBC	gi|558499286|ref|NW_006211073.1|	1319791	1359791	40001	1	1339791	A	T	0.0901288	6.14121	intergenic(gene14559(dist=15770),gene14562(dist=90214))	XM_006186433.2	DDB1 and CUL4 associated factor 5	1256945	1324044	67100	15747	1
CHO	gi|558499947|ref|NW_006210412.1|	77717	117717	40001	1	97717	T	G	0.0316456	6.74885	intronic(gene3611)	XM_006175908.2	solute carrier family 26 (anion exchanger)%2C member 2%2C transcript variant X1	69094	82032	12939	15685	1
HCT	gi|558498622|ref|NW_006211737.1|	231662	271662	40001	1	251662	T	G	0.0939227	6.2101	intergenic(gene20055(dist=12894),NONE(dist=NONE))	XM_006191623.2	flotillin 1	226435	236047	9613	15615	1
RBC	gi|558498501|ref|NW_006211858.1|	5758011	5798011	40001	1	5778011	C	T	0.0164384	6.00818	intergenic(gene20677(dist=15115),gene20678(dist=6854))	XM_014565504.1	basic salivary proline-rich protein 2-like	5759460	5762915	3456	15096	1
HCT	gi|558498501|ref|NW_006211858.1|	5758011	5798011	40001	1	5778011	C	T	0.0164384	8.48563	intergenic(gene20677(dist=15115),gene20678(dist=6854))	XM_014565504.1	basic salivary proline-rich protein 2-like	5759460	5762915	3456	15096	1
GGT	gi|558498651|ref|NW_006211708.1|	7680398	7720398	40001	1	7700398	G	A	0.010989	7.19928	intergenic(gene19927(dist=14840),gene19928(dist=8725))	XM_006191488.2	cytochrome P450 27C1	7671202	7685658	14457	14740	1
CHO	gi|558499913|ref|NW_006210446.1|	576260	596460	20201	1	596260	T	C	0.0113636	14.3812	intergenic(gene4272(dist=9132),NONE(dist=NONE))	XM_014552185.1	scaffolding protein involved in DNA repair%2C transcript variant X5	535274	581610	46337	14650	1
CHO	gi|558497615|ref|NW_006212744.1|	349075	389075	40001	1	369075	G	T	0.0138889	7.58073	intergenic(gene23058(dist=16347),gene23059(dist=330594))	XM_006194064.2	importin 8	299440	354628	55189	14447	1
CHO	gi|558498756|ref|NW_006211603.1|	9392324	9432324	40001	1	9412324	A	G	0.01	8.52988	intronic(gene19245)	XM_006190951.2	olfactomedin 3%2C transcript variant X1	9352230	9398048	45819	14276	1
RDW_SD	gi|558499333|ref|NW_006211026.1|	2530806	2570806	40001	1	2550806	G	A	0.223404	6.08447	intergenic(gene13967(dist=16281),gene13968(dist=70881))	XM_006185861.2	peptidase inhibitor 15	2509223	2536733	27511	14073	1
RBC	gi|558498782|ref|NW_006211577.1|	3412604	3452604	40001	1	3432604	C	A	0.010917	6.93162	intergenic(gene18969(dist=10150),gene18970(dist=9220))	XM_006190678.2	solute carrier family 22 (organic anion transporter)%2C member 7%2C transcript variant X2	3412928	3418662	5735	13942	1
RBC	gi|558498782|ref|NW_006211577.1|	3412604	3452604	40001	1	3432604	C	A	0.010917	6.93162	intergenic(gene18969(dist=10150),gene18970(dist=9220))	XM_014564366.1	solute carrier family 22 (organic anion transporter)%2C member 7%2C transcript variant X1	3412959	3418662	5704	13942	1
HCT	gi|558498782|ref|NW_006211577.1|	3412604	3452604	40001	1	3432604	C	A	0.010917	6.02394	intergenic(gene18969(dist=10150),gene18970(dist=9220))	XM_006190678.2	solute carrier family 22 (organic anion transporter)%2C member 7%2C transcript variant X2	3412928	3418662	5735	13942	1
HCT	gi|558498782|ref|NW_006211577.1|	3412604	3452604	40001	1	3432604	C	A	0.010917	6.02394	intergenic(gene18969(dist=10150),gene18970(dist=9220))	XM_014564366.1	solute carrier family 22 (organic anion transporter)%2C member 7%2C transcript variant X1	3412959	3418662	5704	13942	1
MCV	gi|558499538|ref|NW_006210821.1|	495779	535779	40001	1	515779	A	C	0.0229592	6.14822	intergenic(gene10970(dist=8650),gene10971(dist=10589))	XM_006183075.2	apolipoprotein B receptor	497555	501902	4348	13877	1
HCT	gi|558499538|ref|NW_006210821.1|	495779	535779	40001	1	515779	A	C	0.0229592	6.73378	intergenic(gene10970(dist=8650),gene10971(dist=10589))	XM_006183075.2	apolipoprotein B receptor	497555	501902	4348	13877	1
CHO	gi|558499953|ref|NW_006210406.1|	59655	99655	40001	1	79655	A	C	0.0269231	6.09774	intronic(gene3493)	XM_014551591.1	chromosome unknown open reading frame%2C human C17orf49%2C transcript variant X1	63377	65864	2488	13791	1
CHO	gi|558499953|ref|NW_006210406.1|	59655	99655	40001	1	79655	A	C	0.0269231	6.09774	intronic(gene3493)	XM_014551592.1	chromosome unknown open reading frame%2C human C17orf49%2C transcript variant X3	63377	65864	2488	13791	1
CHO	gi|558499953|ref|NW_006210406.1|	59655	99655	40001	1	79655	A	C	0.0269231	6.09774	intronic(gene3493)	XM_006175820.2	chromosome unknown open reading frame%2C human C17orf49%2C transcript variant X2	63377	65870	2494	13785	1
HCT	gi|558499574|ref|NW_006210785.1|	65669	105669	40001	1	85669	T	C	0.0362319	7.22606	intergenic(gene10461(dist=4457),gene10462(dist=27316))	XM_014557474.1	phospholipid phosphatase related 3	67517	71961	4445	13708	1
CHO	gi|558490730|ref|NW_006218345.1|	3350150	3390150	40001	1	3370150	A	G	0.0154639	6.13916	intergenic(gene24593(dist=13627),gene24594(dist=106640))	XM_006195261.2	rhophilin associated tail protein 1-like	3340183	3356627	16445	13523	1
CHO	gi|558499798|ref|NW_006210561.1|	667597	707597	40001	1	687597	A	G	0.025	6.17697	intronic(gene6615)	XM_014554298.1	proline-rich acidic protein 1	668424	674076	5653	13521	1
CHO	gi|558498136|ref|NW_006212223.1|	1132578	1172578	40001	1	1152578	A	C	0.0189394	6.44689	intergenic(gene22075(dist=4641),gene22076(dist=4702))	XM_014566478.1	nuclear export mediator factor	1094775	1139236	44462	13342	1
CHO	gi|558499132|ref|NW_006211227.1|	206503	246503	40001	1	226503	A	G	0.0123457	6.9081	intergenic(gene16128(dist=13081),gene16129(dist=24614))	XM_014561995.1	ArfGAP with FG repeats 2	193116	213422	20307	13081	1
CHO	gi|558491393|ref|NW_006217682.1|	1831870	1871870	40001	1	1851870	G	A	0.0108696	10.6898	intergenic(gene24363(dist=18420),gene24364(dist=84470))	XM_014568121.1	ets homologous factor%2C transcript variant X2	1801569	1838906	37338	12964	1
HCT	gi|558498622|ref|NW_006211737.1|	231662	271662	40001	1	251662	T	G	0.0939227	6.2101	intergenic(gene20055(dist=12894),NONE(dist=NONE))	XM_006191625.2	immediate early response 3	237493	238826	1334	12836	1
RBC	gi|558498782|ref|NW_006211577.1|	3412604	3452604	40001	1	3432604	C	A	0.010917	6.93162	intergenic(gene18969(dist=10150),gene18970(dist=9220))	XM_014564367.1	solute carrier family 22 (organic anion transporter)%2C member 7%2C transcript variant X3	3412959	3419776	6818	12828	1
HCT	gi|558498782|ref|NW_006211577.1|	3412604	3452604	40001	1	3432604	C	A	0.010917	6.02394	intergenic(gene18969(dist=10150),gene18970(dist=9220))	XM_014564367.1	solute carrier family 22 (organic anion transporter)%2C member 7%2C transcript variant X3	3412959	3419776	6818	12828	1
RBC	gi|558498782|ref|NW_006211577.1|	3412604	3452604	40001	1	3432604	C	A	0.010917	6.93162	intergenic(gene18969(dist=10150),gene18970(dist=9220))	XM_006190680.2	solute carrier family 22 (organic anion transporter)%2C member 7%2C transcript variant X4	3412898	3419798	6901	12806	1
HCT	gi|558498782|ref|NW_006211577.1|	3412604	3452604	40001	1	3432604	C	A	0.010917	6.02394	intergenic(gene18969(dist=10150),gene18970(dist=9220))	XM_006190680.2	solute carrier family 22 (organic anion transporter)%2C member 7%2C transcript variant X4	3412898	3419798	6901	12806	1
WBC	gi|558497537|ref|NW_006212822.1|	10297	50297	40001	1	30297	T	C	0.0321429	7.40794	intergenic(gene23241(dist=14505),gene23242(dist=3157))	XM_014567252.1	zinc finger protein 501%2C transcript variant X1	10773	17519	6747	12778	1
WBC	gi|558497537|ref|NW_006212822.1|	10297	50297	40001	1	30297	T	C	0.0321429	7.40794	intergenic(gene23241(dist=14505),gene23242(dist=3157))	XM_014567253.1	zinc finger protein 501%2C transcript variant X2	8957	17519	8563	12778	1
GGT	gi|558498651|ref|NW_006211708.1|	8203289	8243289	40001	1	8223289	C	G	0.0131579	7.3313	intergenic(gene19938(dist=18106),gene19942(dist=36879))	XM_014564973.1	AMMECR1-like%2C transcript variant X1	8193509	8210827	17319	12462	1
CHO	gi|558498651|ref|NW_006211708.1|	8203289	8243289	40001	1	8223289	C	G	0.0131579	6.2477	intergenic(gene19938(dist=18106),gene19942(dist=36879))	XM_014564973.1	AMMECR1-like%2C transcript variant X1	8193509	8210827	17319	12462	1
CHO	gi|558498492|ref|NW_006211867.1|	286105	326105	40001	1	306105	C	A	0.0104895	6.45195	intergenic(gene20780(dist=12483),gene20782(dist=233602))	XM_006192229.2	brain abundant%2C membrane attached signal protein 1	291751	293659	1909	12446	1
CHO	gi|558498555|ref|NW_006211804.1|	293759	333759	40001	1	313759	T	C	0.0120968	7.26888	intronic(gene20340)	XM_006191908.2	abl-interactor 1	201006	301325	100320	12434	1
GGT	gi|558498651|ref|NW_006211708.1|	8203289	8243289	40001	1	8223289	C	G	0.0131579	7.3313	intergenic(gene19938(dist=18106),gene19942(dist=36879))	XM_006191493.2	AMMECR1-like%2C transcript variant X3	8193509	8210964	17456	12325	1
CHO	gi|558498651|ref|NW_006211708.1|	8203289	8243289	40001	1	8223289	C	G	0.0131579	6.2477	intergenic(gene19938(dist=18106),gene19942(dist=36879))	XM_006191493.2	AMMECR1-like%2C transcript variant X3	8193509	8210964	17456	12325	1
CHO	gi|558499792|ref|NW_006210567.1|	1772034	1812034	40001	1	1792034	C	T	0.0105263	6.48863	intergenic(gene6846(dist=13765),gene6848(dist=561170))	XM_014554507.1	RNA binding motif protein 43%2C transcript variant X1	1771786	1779714	7929	12320	1
CHO	gi|558499792|ref|NW_006210567.1|	1772034	1812034	40001	1	1792034	C	T	0.0105263	6.48863	intergenic(gene6846(dist=13765),gene6848(dist=561170))	XM_014554508.1	RNA binding motif protein 43%2C transcript variant X2	1771846	1779714	7869	12320	1
CHO	gi|558499530|ref|NW_006210829.1|	1456186	1496186	40001	1	1476186	T	G	0.0108696	7.24811	intergenic(gene11058(dist=12285),gene11059(dist=99160))	XM_014557921.1	uncharacterized LOC106729387	1407355	1463901	56547	12285	1
PDW	gi|558500111|ref|NW_006210248.1|	129019	169019	40001	1	149019	T	G	0.182073	6.22367	intronic(gene531)	XM_014552947.1	histidyl-tRNA synthetase 2%2C mitochondrial%2C transcript variant X4	129373	136753	7381	12266	1
CHO	gi|558499098|ref|NW_006211261.1|	5092628	5132628	40001	1	5112628	A	T	0.0133929	7.95212	intergenic(gene16500(dist=26002),NONE(dist=NONE))	XM_014562274.1	wingless-type MMTV integration site family%2C member 4	5075808	5100383	24576	12245	1
CHO	gi|558500096|ref|NW_006210263.1|	443060	483060	40001	1	463060	A	C	0.0150376	6.4575	intergenic(gene785(dist=12241),gene786(dist=3582))	XM_014554913.1	U2AF homology motif (UHM) kinase 1	432735	450819	18085	12241	1
RBC	gi|558499040|ref|NW_006211319.1|	4455515	4495515	40001	1	4475515	C	T	0.013089	9.33474	intergenic(gene17191(dist=12707),gene17192(dist=52550))	XM_006189009.2	carnosine N-methyltransferase 1%2C transcript variant X1	4429220	4463319	34100	12196	1
RBC	gi|558499040|ref|NW_006211319.1|	4455515	4495515	40001	1	4475515	C	T	0.013089	9.33474	intergenic(gene17191(dist=12707),gene17192(dist=52550))	XM_014562874.1	carnosine N-methyltransferase 1%2C transcript variant X2	4429565	4463319	33755	12196	1
HCT	gi|558499040|ref|NW_006211319.1|	4455515	4495515	40001	1	4475515	C	T	0.013089	8.16476	intergenic(gene17191(dist=12707),gene17192(dist=52550))	XM_006189009.2	carnosine N-methyltransferase 1%2C transcript variant X1	4429220	4463319	34100	12196	1
HCT	gi|558499040|ref|NW_006211319.1|	4455515	4495515	40001	1	4475515	C	T	0.013089	8.16476	intergenic(gene17191(dist=12707),gene17192(dist=52550))	XM_014562874.1	carnosine N-methyltransferase 1%2C transcript variant X2	4429565	4463319	33755	12196	1
PDW	gi|558500111|ref|NW_006210248.1|	129019	169019	40001	1	149019	T	G	0.182073	6.22367	intronic(gene531)	XM_014552941.1	histidyl-tRNA synthetase 2%2C mitochondrial%2C transcript variant X3	129373	136940	7568	12079	1
RBC	gi|558498782|ref|NW_006211577.1|	3412604	3452604	40001	1	3432604	C	A	0.010917	6.93162	intergenic(gene18969(dist=10150),gene18970(dist=9220))	XM_014564369.1	cysteine-rich protein 3	3419662	3420555	894	12049	1
HCT	gi|558498782|ref|NW_006211577.1|	3412604	3452604	40001	1	3432604	C	A	0.010917	6.02394	intergenic(gene18969(dist=10150),gene18970(dist=9220))	XM_014564369.1	cysteine-rich protein 3	3419662	3420555	894	12049	1
PDW	gi|558500111|ref|NW_006210248.1|	129019	169019	40001	1	149019	T	G	0.182073	6.22367	intronic(gene531)	XM_006172887.2	histidyl-tRNA synthetase 2%2C mitochondrial%2C transcript variant X1	129923	136991	7069	12028	1
HCT	gi|558499233|ref|NW_006211126.1|	4414619	4454619	40001	1	4434619	G	C	0.0173077	7.17112	intronic(gene15188)	XM_014561260.1	cardiolipin synthase 1%2C transcript variant X2	4403957	4422771	18815	11848	1
CHO	gi|558498782|ref|NW_006211577.1|	4108235	4148235	40001	1	4128235	G	T	0.0103093	7.22782	intergenic(gene18988(dist=11846),gene18989(dist=1719))	XM_014564260.1	solute carrier family 29 (equilibrative nucleoside transporter)%2C member 1	4103830	4116389	12560	11846	1
HCT	gi|558499922|ref|NW_006210437.1|	1066049	1106049	40001	1	1086049	T	C	0.0192837	6.87114	intergenic(gene4093(dist=11829),gene4096(dist=33550))	XM_014552054.1	60S ribosomal protein L29-like	1073855	1074220	366	11829	1
HCT	gi|558499233|ref|NW_006211126.1|	4414619	4454619	40001	1	4434619	G	C	0.0173077	7.17112	intronic(gene15188)	XM_006187075.1	cardiolipin synthase 1%2C transcript variant X1	4403241	4422822	19582	11797	1
CHO	gi|558498756|ref|NW_006211603.1|	2108457	2148457	40001	1	2128457	A	G	0.0113636	6.8668	upstream(gene19185)	XM_014564486.1	lysophosphatidylcholine acyltransferase 2B-like	2115152	2116692	1541	11765	1
CHO	gi|558498659|ref|NW_006211700.1|	2718576	2758576	40001	1	2738576	T	A	0.0130435	7.64232	intergenic(gene19810(dist=11753),gene19811(dist=94844))	XM_006191419.2	ATP-binding cassette%2C sub-family C (CFTR/MRP)%2C member 4	2575943	2726871	150929	11705	1
CHO	gi|558499710|ref|NW_006210649.1|	1833453	1873453	40001	1	1853453	T	G	0.0107914	6.30827	intronic(gene8136)	XM_006180279.2	heat shock 70kDa protein 8	1837464	1841940	4477	11513	1
CHO	gi|558500035|ref|NW_006210324.1|	151355	191355	40001	1	171355	A	C	0.0107914	8.70014	intergenic(gene1922(dist=12126),gene1923(dist=19184))	XM_006195841.2	N-acetylglutamate synthase	153807	159974	6168	11381	1
CHO	gi|558499924|ref|NW_006210435.1|	660113	700113	40001	1	680113	C	T	0.0107914	7.0571	intergenic(gene4008(dist=88988),gene4009(dist=560261))	XM_014552013.1	leucine rich repeat containing 3B%2C transcript variant X4	590024	669303	79280	10810	1
CHO	gi|558499924|ref|NW_006210435.1|	660113	700113	40001	1	680113	C	T	0.0107914	7.0571	intergenic(gene4008(dist=88988),gene4009(dist=560261))	XM_014552011.1	leucine rich repeat containing 3B%2C transcript variant X2	590024	669319	79296	10794	1
CHO	gi|558498606|ref|NW_006211753.1|	78904	118904	40001	1	98904	G	T	0.0113636	7.10728	intronic(gene20129)	XM_006191703.2	arylsulfatase E (chondrodysplasia punctata 1)	66151	88412	22262	10492	1
MPV	gi|558498299|ref|NW_006212060.1|	2593392	2633392	40001	1	2613392	C	A	0.010101	6.43256	intergenic(gene21516(dist=11419),NONE(dist=NONE))	XM_014566114.1	brain and acute leukemia%2C cytoplasmic	2550682	2603016	52335	10376	1
RBC	gi|558498782|ref|NW_006211577.1|	3412604	3452604	40001	1	3432604	C	A	0.010917	6.93162	intergenic(gene18969(dist=10150),gene18970(dist=9220))	XM_014564368.1	cysteine-rich protein 3-like	3421481	3422454	974	10150	1
HCT	gi|558498782|ref|NW_006211577.1|	3412604	3452604	40001	1	3432604	C	A	0.010917	6.02394	intergenic(gene18969(dist=10150),gene18970(dist=9220))	XM_014564368.1	cysteine-rich protein 3-like	3421481	3422454	974	10150	1
CHO	gi|558499924|ref|NW_006210435.1|	660113	700113	40001	1	680113	C	T	0.0107914	7.0571	intergenic(gene4008(dist=88988),gene4009(dist=560261))	XM_006176292.2	leucine rich repeat containing 3B%2C transcript variant X1	590024	670028	80005	10085	1
RDW_SD	gi|558500138|ref|NW_006210221.1|	640874	680874	40001	1	660874	A	G	0.0224913	7.57757	exon,nonsynonymous(gene162:rna212:exon3:c.A511G:p.S171G,)	XM_006172569.2	aspartyl-tRNA synthetase 2%2C mitochondrial%2C transcript variant X1	629882	650797	20916	10077	1
RDW_SD	gi|558500138|ref|NW_006210221.1|	640874	680874	40001	1	660874	A	G	0.0224913	7.57757	exon,nonsynonymous(gene162:rna212:exon3:c.A511G:p.S171G,)	XM_014560958.1	aspartyl-tRNA synthetase 2%2C mitochondrial%2C transcript variant X2	629882	650797	20916	10077	1
RDW_CV	gi|558500138|ref|NW_006210221.1|	640874	680874	40001	1	660874	A	G	0.0224913	6.23588	exon,nonsynonymous(gene162:rna212:exon3:c.A511G:p.S171G,)	XM_006172569.2	aspartyl-tRNA synthetase 2%2C mitochondrial%2C transcript variant X1	629882	650797	20916	10077	1
RDW_CV	gi|558500138|ref|NW_006210221.1|	640874	680874	40001	1	660874	A	G	0.0224913	6.23588	exon,nonsynonymous(gene162:rna212:exon3:c.A511G:p.S171G,)	XM_014560958.1	aspartyl-tRNA synthetase 2%2C mitochondrial%2C transcript variant X2	629882	650797	20916	10077	1
CHO	gi|558500062|ref|NW_006210297.1|	106562	146562	40001	1	126562	C	T	0.0116279	9.48162	intergenic(gene1266(dist=10802),gene1267(dist=74074))	XM_006173583.2	HEAT repeat containing 6	80869	116502	35634	10060	1
CHO	gi|558500018|ref|NW_006210341.1|	1303175	1343175	40001	1	1323175	T	G	0.0144231	8.24212	intronic(gene2373)	XM_014567552.1	TRAF-interacting protein with forkhead-associated domain	1307119	1313217	6099	9958	1
CHO	gi|558499541|ref|NW_006210818.1|	2625235	2665235	40001	1	2645235	A	C	0.015625	6.32204	intergenic(gene10902(dist=10025),gene10903(dist=2990))	XM_014557778.1	arsenite methyltransferase	2621324	2635321	13998	9914	1
HCT	gi|558499718|ref|NW_006210641.1|	3226959	3266959	40001	1	3246959	T	A	0.0136986	6.43922	intergenic(gene7972(dist=9926),gene7973(dist=40698))	XM_006180083.2	CCHC-type zinc finger%2C nucleic acid binding protein%2C transcript variant X2	3235095	3237073	1979	9886	1
HCT	gi|558499718|ref|NW_006210641.1|	3226959	3266959	40001	1	3246959	T	A	0.0136986	6.43922	intergenic(gene7972(dist=9926),gene7973(dist=40698))	XM_006180084.2	CCHC-type zinc finger%2C nucleic acid binding protein%2C transcript variant X3	3235026	3237073	2048	9886	1
HCT	gi|558499718|ref|NW_006210641.1|	3226959	3266959	40001	1	3246959	T	A	0.0136986	6.43922	intergenic(gene7972(dist=9926),gene7973(dist=40698))	XM_014555410.1	CCHC-type zinc finger%2C nucleic acid binding protein%2C transcript variant X1	3235095	3237074	1980	9885	1
CHO	gi|558499581|ref|NW_006210778.1|	212763	252763	40001	1	232763	T	A	0.0105634	6.80608	intergenic(gene10295(dist=9688),gene10296(dist=7553))	XM_014557336.1	glutathione S-transferase A1%2C transcript variant X2	207506	223090	15585	9673	1
RBC	gi|558500012|ref|NW_006210347.1|	553684	593684	40001	1	573684	C	T	0.0138122	6.29779	intergenic(gene2472(dist=10117),gene2473(dist=44643))	XM_006174763.2	WAS/WASL interacting protein family%2C member 1	531792	564130	32339	9554	1
CHO	gi|558499913|ref|NW_006210446.1|	576260	596460	20201	1	596260	T	C	0.0113636	14.3812	intergenic(gene4272(dist=9132),NONE(dist=NONE))	XM_014552184.1	scaffolding protein involved in DNA repair%2C transcript variant X4	535274	587141	51868	9119	1
CHO	gi|558499832|ref|NW_006210527.1|	64499	104499	40001	1	84499	C	T	0.0106383	6.34138	intergenic(gene6037(dist=1487),gene6038(dist=45098))	XM_006178258.2	potassium channel%2C inwardly rectifying subfamily J%2C member 10	46452	75410	28959	9089	1
CHO	gi|558499983|ref|NW_006210376.1|	1744608	1784608	40001	1	1764608	G	A	0.0114943	9.55312	intronic(gene3042)	XM_006175329.2	myelin protein zero-like 3	1736913	1755916	19004	8692	1
MCV	gi|558499538|ref|NW_006210821.1|	495779	535779	40001	1	515779	A	C	0.0229592	6.14822	intergenic(gene10970(dist=8650),gene10971(dist=10589))	XM_006183066.2	interleukin 27	502002	507129	5128	8650	1
HCT	gi|558499538|ref|NW_006210821.1|	495779	535779	40001	1	515779	A	C	0.0229592	6.73378	intergenic(gene10970(dist=8650),gene10971(dist=10589))	XM_006183066.2	interleukin 27	502002	507129	5128	8650	1
CHO	gi|558499830|ref|NW_006210529.1|	1397962	1437962	40001	1	1417962	G	T	0.0137615	6.01269	intergenic(gene6100(dist=8571),gene6101(dist=4932))	XM_006178303.2	sentan%2C cilia apical structure protein	1399394	1409401	10008	8561	1
RBC	gi|558499199|ref|NW_006211160.1|	37829	77829	40001	1	57829	C	T	0.0714286	6.46749	intergenic(gene15510(dist=9144),gene15512(dist=15615))	XM_006187338.1	topoisomerase (DNA) II binding protein 1%2C transcript variant X1	316	49332	49017	8497	1
PDW	gi|558500123|ref|NW_006210236.1|	156090	196090	40001	1	176090	A	C	0.176301	6.56778	downstream(gene341)	XM_006172737.2	interleukin 34%2C transcript variant X3	122290	167622	45333	8468	1
PDW	gi|558500123|ref|NW_006210236.1|	156090	196090	40001	1	176090	A	C	0.176301	6.56778	downstream(gene341)	XM_014551356.1	interleukin 34%2C transcript variant X1	122290	167622	45333	8468	1
PDW	gi|558500123|ref|NW_006210236.1|	156090	196090	40001	1	176090	A	C	0.176301	6.56778	downstream(gene341)	XM_014551361.1	interleukin 34%2C transcript variant X2	122290	167622	45333	8468	1
PDW	gi|558500123|ref|NW_006210236.1|	156090	196090	40001	1	176090	A	C	0.176301	6.56778	downstream(gene341)	XM_014551370.1	interleukin 34%2C transcript variant X4	122290	167623	45334	8467	1
RBC	gi|558499199|ref|NW_006211160.1|	37829	77829	40001	1	57829	C	T	0.0714286	6.46749	intergenic(gene15510(dist=9144),gene15512(dist=15615))	XM_014561469.1	topoisomerase (DNA) II binding protein 1%2C transcript variant X2	319	49375	49057	8454	1
CHO	gi|558498501|ref|NW_006211858.1|	3527529	3567529	40001	1	3547529	T	G	0.0202703	6.17924	intergenic(gene20651(dist=8797),gene20653(dist=32817))	XM_006192113.2	guanylate cyclase 2C%2C transcript variant X2	3481577	3539219	57643	8310	1
CHO	gi|558498501|ref|NW_006211858.1|	3527529	3567529	40001	1	3547529	T	G	0.0202703	6.17924	intergenic(gene20651(dist=8797),gene20653(dist=32817))	XM_014565542.1	guanylate cyclase 2C%2C transcript variant X1	3481276	3539219	57944	8310	1
CHO	gi|558498501|ref|NW_006211858.1|	3527529	3567529	40001	1	3547529	T	G	0.0202703	6.17924	intergenic(gene20651(dist=8797),gene20653(dist=32817))	XM_014565544.1	guanylate cyclase 2C%2C transcript variant X3	3481276	3539219	57944	8310	1
GGT	gi|558500043|ref|NW_006210316.1|	373554	413554	40001	1	393554	T	C	0.0131579	6.98127	intronic(gene1632)	XM_006173913.1	palmitoyltransferase ZDHHC3%2C transcript variant X2	339637	385435	45799	8119	1
GGT	gi|558500043|ref|NW_006210316.1|	373554	413554	40001	1	393554	T	C	0.0131579	6.98127	intronic(gene1632)	XM_014561866.1	palmitoyltransferase ZDHHC3%2C transcript variant X1	341004	385435	44432	8119	1
RBC	gi|558498520|ref|NW_006211839.1|	533421	573421	40001	1	553421	G	T	0.021327	6.57669	intergenic(gene20551(dist=7670),gene20552(dist=4007))	XM_006192040.1	olfactory receptor 2J3	544807	545751	945	7670	1
CHO	gi|558499798|ref|NW_006210561.1|	667597	707597	40001	1	687597	A	G	0.025	6.17697	intronic(gene6615)	XM_006178840.2	fucose mutarotase	676601	680026	3426	7571	1
CHO	gi|558498756|ref|NW_006211603.1|	9392324	9432324	40001	1	9412324	A	G	0.01	8.52988	intronic(gene19245)	XM_014564568.1	olfactomedin 3%2C transcript variant X3	9352231	9404839	52609	7485	1
HCT	gi|558498501|ref|NW_006211858.1|	5548988	5607229	58242	2	5568988	C	A	0.0128866	8.06027	intergenic(gene20676(dist=14622),gene20677(dist=191690))	XM_014565547.1	ets variant 6%2C transcript variant X2	5429238	5561553	132316	7435	1
CHO	gi|558499882|ref|NW_006210477.1|	811466	851466	40001	1	831466	G	C	0.496479	7.62522	intronic(gene4778)	XM_014552657.1	F-box protein 39	818008	824102	6095	7364	1
RBC	gi|558499457|ref|NW_006210902.1|	4554506	4594506	40001	1	4574506	T	C	0.0207254	6.1265	intergenic(gene12150(dist=8302),gene12151(dist=7530))	XM_014558759.1	T-cell leukemia/lymphoma 1A	4562053	4567164	5112	7342	1
CHO	gi|558496452|ref|NW_006213907.1|	216447	256447	40001	1	236447	A	T	0.0255474	6.70322	intronic(gene23738)	XM_006194546.2	centrosomal protein 44kDa%2C transcript variant X2	211216	229193	17978	7254	1
CHO	gi|558496452|ref|NW_006213907.1|	216447	256447	40001	1	236447	A	T	0.0255474	6.70322	intronic(gene23738)	XM_014567536.1	centrosomal protein 44kDa%2C transcript variant X1	211216	229193	17978	7254	1
CHO	gi|558496452|ref|NW_006213907.1|	216447	256447	40001	1	236447	A	T	0.0255474	6.70322	intronic(gene23738)	XM_014567537.1	centrosomal protein 44kDa%2C transcript variant X3	211624	229193	17570	7254	1
CHO	gi|558498501|ref|NW_006211858.1|	4779590	4819590	40001	1	4799590	A	C	0.0104895	7.12764	intergenic(gene20666(dist=7081),gene20667(dist=8310))	XM_006192122.2	DEAD (Asp-Glu-Ala-Asp) box polypeptide 47	4781077	4792525	11449	7065	1
CHO	gi|558499925|ref|NW_006210434.1|	557452	597452	40001	1	577452	A	C	0.0178571	6.18534	intergenic(gene3977(dist=6915),gene3978(dist=72407))	XM_014551992.1	TSC22 domain family protein 1-like	543213	570701	27489	6751	1
CHO	gi|558499089|ref|NW_006211270.1|	5937909	5977909	40001	1	5957909	T	A	0.0138889	9.46511	intergenic(gene16587(dist=6636),gene16588(dist=32874))	XM_006188400.1	THAP domain containing%2C apoptosis associated protein 1	5946077	5951430	5354	6479	1
RBC	gi|558499696|ref|NW_006210663.1|	2176974	2216974	40001	1	2196974	T	C	0.020073	12.3925	intergenic(gene8415(dist=6425),gene8416(dist=3339))	XM_014555674.1	boLa class II histocompatibility antigen%2C DQB*0101 beta chain	2183914	2190549	6636	6425	1
HCT	gi|558499696|ref|NW_006210663.1|	2176974	2216974	40001	1	2196974	T	C	0.020073	10.7543	intergenic(gene8415(dist=6425),gene8416(dist=3339))	XM_014555674.1	boLa class II histocompatibility antigen%2C DQB*0101 beta chain	2183914	2190549	6636	6425	1
CHO	gi|558494323|ref|NW_006216036.1|	1031528	1071528	40001	1	1051528	G	T	0.0154639	6.42452	intergenic(gene24113(dist=6751),gene24114(dist=120565))	XM_014567863.1	family with sequence similarity 114%2C member A2%2C transcript variant X4	1012588	1045250	32663	6278	1
CHO	gi|558494323|ref|NW_006216036.1|	1031528	1071528	40001	1	1051528	G	T	0.0154639	6.42452	intergenic(gene24113(dist=6751),gene24114(dist=120565))	XM_014567860.1	family with sequence similarity 114%2C member A2%2C transcript variant X1	1012588	1045298	32711	6230	1
CHO	gi|558494323|ref|NW_006216036.1|	1031528	1071528	40001	1	1051528	G	T	0.0154639	6.42452	intergenic(gene24113(dist=6751),gene24114(dist=120565))	XM_014567861.1	family with sequence similarity 114%2C member A2%2C transcript variant X2	1012549	1045298	32750	6230	1
CHO	gi|558494323|ref|NW_006216036.1|	1031528	1071528	40001	1	1051528	G	T	0.0154639	6.42452	intergenic(gene24113(dist=6751),gene24114(dist=120565))	XM_014567862.1	family with sequence similarity 114%2C member A2%2C transcript variant X3	1012134	1045298	33165	6230	1
CHO	gi|558498651|ref|NW_006211708.1|	972397	1012397	40001	1	992397	T	A	0.0114943	7.0171	intergenic(gene19885(dist=7546),gene19887(dist=16650))	XM_014565010.1	DEAD (Asp-Glu-Ala-Asp) box polypeptide 18	969835	986256	16422	6141	1
CHO	gi|558499405|ref|NW_006210954.1|	257694	288978	31285	1	277694	C	A	0.0138889	6.44244	intergenic(gene13146(dist=6822),gene13147(dist=1600))	XM_014559690.1	up-regulator of cell proliferation	259543	271590	12048	6104	1
CHO	gi|558498864|ref|NW_006211495.1|	602172	642172	40001	1	622172	C	T	0.0765306	6.81125	intergenic(gene18402(dist=6098),gene18403(dist=207166))	XM_014563880.1	phosphoribosyl pyrophosphate synthetase 1-like 1	615118	616074	957	6098	1
CHO	gi|558500110|ref|NW_006210249.1|	643829	683829	40001	1	663829	A	C	0.0107914	8.77297	intergenic(gene590(dist=6468),gene591(dist=20105))	XM_006172981.2	olfactory receptor 1020	656241	657759	1519	6070	1
CHO	gi|558488915|ref|NW_006220160.1|	1	22908	22908	1	19975	T	G	0.0105634	6.04524	downstream(gene24783)	XM_014568311.1	olfactory receptor 5J2-like	13210	14144	935	5831	1
RBC	gi|558499235|ref|NW_006211124.1|	19014	59014	40001	1	39014	T	C	0.0151515	7.4157	intergenic(gene15136(dist=5751),gene15137(dist=3265))	XM_006187048.2	cellular repressor of E1A-stimulated genes 2	11774	33263	21490	5751	1
HCT	gi|558499235|ref|NW_006211124.1|	19014	59014	40001	1	39014	T	C	0.0151515	6.58619	intergenic(gene15136(dist=5751),gene15137(dist=3265))	XM_006187048.2	cellular repressor of E1A-stimulated genes 2	11774	33263	21490	5751	1
RBC	gi|558498607|ref|NW_006211752.1|	476645	516645	40001	1	496645	A	G	0.0206044	6.5931	intergenic(gene20103(dist=5748),gene20104(dist=7259))	XM_014565145.1	ankyrin repeat domain 53	485335	490897	5563	5748	1
HCT	gi|558498607|ref|NW_006211752.1|	476645	516645	40001	1	496645	A	G	0.0206044	6.21637	intergenic(gene20103(dist=5748),gene20104(dist=7259))	XM_014565145.1	ankyrin repeat domain 53	485335	490897	5563	5748	1
CHO	gi|558499918|ref|NW_006210441.1|	2601895	2641895	40001	1	2621895	A	C	0.0108696	7.23822	downstream(gene4215,gene4216)	XM_006176473.2	solute carrier family 25 (mitochondrial thiamine pyrophosphate carrier)%2C member 19%2C transcript variant X1	2605011	2616282	11272	5613	1
CHO	gi|558499918|ref|NW_006210441.1|	2601895	2641895	40001	1	2621895	A	C	0.0108696	7.23822	downstream(gene4215,gene4216)	XM_014552153.1	solute carrier family 25 (mitochondrial thiamine pyrophosphate carrier)%2C member 19%2C transcript variant X2	2605067	2616282	11216	5613	1
CHO	gi|558499918|ref|NW_006210441.1|	2601895	2641895	40001	1	2621895	A	C	0.0108696	7.23822	downstream(gene4215,gene4216)	XM_014552154.1	solute carrier family 25 (mitochondrial thiamine pyrophosphate carrier)%2C member 19%2C transcript variant X3	2605067	2616282	11216	5613	1
CHO	gi|558499918|ref|NW_006210441.1|	2601895	2641895	40001	1	2621895	A	C	0.0108696	7.23822	downstream(gene4215,gene4216)	XM_014552156.1	solute carrier family 25 (mitochondrial thiamine pyrophosphate carrier)%2C member 19%2C transcript variant X4	2605074	2616282	11209	5613	1
HCT	gi|558499574|ref|NW_006210785.1|	65669	105669	40001	1	85669	T	C	0.0362319	7.22606	intergenic(gene10461(dist=4457),gene10462(dist=27316))	XM_014557469.1	polypyrimidine tract binding protein 1%2C transcript variant X2	71831	80193	8363	5476	1
CHO	gi|558498756|ref|NW_006211603.1|	2054082	2094082	40001	1	2074082	A	G	0.011236	7.51693	intergenic(gene19182(dist=5278),gene19183(dist=9824))	XM_006190957.1	bromodomain%2C testis-specific	2026045	2068804	42760	5278	1
CHO	gi|558498887|ref|NW_006211472.1|	35584	75584	40001	1	55584	T	C	0.0104895	6.06307	intronic(gene18250)	XM_006190007.1	osteoglycin%2C transcript variant X2	35281	50346	15066	5238	1
CHO	gi|558498887|ref|NW_006211472.1|	35584	75584	40001	1	55584	T	C	0.0104895	6.06307	intronic(gene18250)	XM_006190008.2	osteoglycin%2C transcript variant X1	35281	50386	15106	5198	1
RBC	gi|558499588|ref|NW_006210771.1|	489161	529161	40001	1	509161	A	G	0.0133779	8.85704	intergenic(gene10140(dist=5273),gene10141(dist=10340))	XM_006182195.2	tripartite motif containing 38	492840	504038	11199	5123	1
HCT	gi|558499588|ref|NW_006210771.1|	489161	529161	40001	1	509161	A	G	0.0133779	7.06616	intergenic(gene10140(dist=5273),gene10141(dist=10340))	XM_006182195.2	tripartite motif containing 38	492840	504038	11199	5123	1
RBC	gi|558499590|ref|NW_006210769.1|	361463	401463	40001	1	381463	A	C	0.0164474	6.55289	intergenic(gene10002(dist=8859),gene10003(dist=28360))	XM_014557116.1	unc-80 homolog (C. elegans)%2C transcript variant X1	190248	376595	186348	4868	1
RBC	gi|558499590|ref|NW_006210769.1|	361463	401463	40001	1	381463	A	C	0.0164474	6.55289	intergenic(gene10002(dist=8859),gene10003(dist=28360))	XM_014557117.1	unc-80 homolog (C. elegans)%2C transcript variant X2	190248	376595	186348	4868	1
RBC	gi|558499590|ref|NW_006210769.1|	361463	401463	40001	1	381463	A	C	0.0164474	6.55289	intergenic(gene10002(dist=8859),gene10003(dist=28360))	XM_014557118.1	unc-80 homolog (C. elegans)%2C transcript variant X3	186930	376595	189666	4868	1
PDW	gi|558500179|ref|NW_006210180.1|	1	20569	20569	1	18912	C	T	0.304843	6.33598	intergenic(gene4(dist=4815),NONE(dist=NONE))	XM_014551394.1	tensin-3-like	90	14163	14074	4749	1
CHO	gi|558498136|ref|NW_006212223.1|	1132578	1172578	40001	1	1152578	A	C	0.0189394	6.44689	intergenic(gene22075(dist=4641),gene22076(dist=4702))	XM_006193264.2	kelch domain containing 2	1140097	1148012	7916	4566	1
RBC	gi|558499858|ref|NW_006210501.1|	548277	588277	40001	1	568277	G	T	0.0115207	6.5436	intergenic(gene5507(dist=4380),gene5508(dist=29638))	XM_014553296.1	PR domain containing 15	521378	563897	42520	4380	1
HCT	gi|558499858|ref|NW_006210501.1|	548277	588277	40001	1	568277	G	T	0.0115207	6.16378	intergenic(gene5507(dist=4380),gene5508(dist=29638))	XM_014553296.1	PR domain containing 15	521378	563897	42520	4380	1
HCT	gi|558499574|ref|NW_006210785.1|	65669	105669	40001	1	85669	T	C	0.0362319	7.22606	intergenic(gene10461(dist=4457),gene10462(dist=27316))	XM_014557468.1	polypyrimidine tract binding protein 1%2C transcript variant X1	71831	81323	9493	4346	1
CHO	gi|558499525|ref|NW_006210834.1|	328841	368841	40001	1	348841	A	T	0.03125	7.45441	intergenic(gene11126(dist=4541),gene11127(dist=177707))	XM_006183205.2	PDS5 cohesin associated factor B%2C transcript variant X2	246098	344659	98562	4182	1
CHO	gi|558499525|ref|NW_006210834.1|	328841	368841	40001	1	348841	A	T	0.03125	7.45441	intergenic(gene11126(dist=4541),gene11127(dist=177707))	XM_006183206.2	PDS5 cohesin associated factor B%2C transcript variant X1	246098	344659	98562	4182	1
GGT	gi|558499128|ref|NW_006211231.1|	103410	143410	40001	1	123410	G	A	0.0120482	6.04734	intergenic(gene16159(dist=4165),gene16160(dist=14138))	XM_006187998.1	lipase member N	105914	119245	13332	4165	1
CHO	gi|558499128|ref|NW_006211231.1|	103410	143410	40001	1	123410	G	A	0.0120482	6.82614	intergenic(gene16159(dist=4165),gene16160(dist=14138))	XM_006187998.1	lipase member N	105914	119245	13332	4165	1
CHO	gi|558497789|ref|NW_006212570.1|	15771	55771	40001	1	35771	C	A	0.0190476	6.26158	intergenic(gene22744(dist=4139),gene22745(dist=6562))	XM_006193816.1	retinol binding protein 3%2C interstitial	22359	31632	9274	4139	1
CHO	gi|558499879|ref|NW_006210480.1|	2404509	2444509	40001	1	2424509	A	C	0.0131579	9.48867	intergenic(gene4878(dist=6249),gene4879(dist=380377))	XM_006177116.2	mannosidase%2C alpha%2C class 2A%2C member 1	2268099	2420432	152334	4077	1
CHO	gi|558499195|ref|NW_006211164.1|	219159	259159	40001	1	239159	A	G	0.0131579	7.12331	intergenic(gene15557(dist=4488),gene15558(dist=5762))	XM_014561486.1	zinc finger protein 211%2C transcript variant X1	222643	235143	12501	4016	1
CHO	gi|558499195|ref|NW_006211164.1|	219159	259159	40001	1	239159	A	G	0.0131579	7.12331	intergenic(gene15557(dist=4488),gene15558(dist=5762))	XM_014561487.1	zinc finger protein 211%2C transcript variant X2	222643	235143	12501	4016	1
CHO	gi|558499195|ref|NW_006211164.1|	219159	259159	40001	1	239159	A	G	0.0131579	7.12331	intergenic(gene15557(dist=4488),gene15558(dist=5762))	XM_014561488.1	zinc finger protein 211%2C transcript variant X3	222643	235143	12501	4016	1
CHO	gi|558498319|ref|NW_006212040.1|	939996	979996	40001	1	959996	A	G	0.0107527	7.69933	intronic(gene21428)	XM_006192764.2	family with sequence similarity 136%2C member A	951880	956048	4169	3948	1
WBC	gi|558497537|ref|NW_006212822.1|	48921	73544	24624	1	68921	C	T	0.0290055	7.46429	intronic(gene23245)	XM_014567250.1	zinc finger protein 599	51529	65081	13553	3840	1
CHO	gi|558497024|ref|NW_006213335.1|	35848	75848	40001	1	55848	A	C	0.0142857	6.19835	intergenic(gene23520(dist=3964),gene23521(dist=19308))	XM_006194409.1	protein phosphatase 2%2C regulatory subunit A%2C alpha	21616	52320	30705	3528	1
CHO	gi|558499882|ref|NW_006210477.1|	882068	922068	40001	1	902068	T	G	0.0159574	8.49579	intronic(gene4781)	XM_014552665.1	chromosome unknown open reading frame%2C human C17orf100%2C transcript variant X1	888720	898598	9879	3470	1
CHO	gi|558499882|ref|NW_006210477.1|	882068	922068	40001	1	902068	T	G	0.0159574	8.49579	intronic(gene4781)	XM_014552666.1	chromosome unknown open reading frame%2C human C17orf100%2C transcript variant X2	892960	898598	5639	3470	1
CHO	gi|558499882|ref|NW_006210477.1|	882068	922068	40001	1	902068	T	G	0.0159574	8.49579	intronic(gene4781)	XM_014552667.1	chromosome unknown open reading frame%2C human C17orf100%2C transcript variant X3	892711	898598	5888	3470	1
GGT	gi|558499541|ref|NW_006210818.1|	1589520	1629520	40001	1	1609520	A	C	0.0123457	7.3719	intergenic(gene10865(dist=5428),gene10868(dist=20364))	XM_014557808.1	beta-transducin repeat containing E3 ubiquitin protein ligase	1456483	1606113	149631	3407	1
CHO	gi|558499541|ref|NW_006210818.1|	1589520	1629520	40001	1	1609520	A	C	0.0123457	6.03102	intergenic(gene10865(dist=5428),gene10868(dist=20364))	XM_014557808.1	beta-transducin repeat containing E3 ubiquitin protein ligase	1456483	1606113	149631	3407	1
GGT	gi|558499386|ref|NW_006210973.1|	42453	82453	40001	1	62453	C	G	0.0223881	6.9951	intergenic(gene13255(dist=3702),gene13257(dist=217041))	XM_014559778.1	paternally expressed 3%2C transcript variant X1	49784	59200	9417	3253	1
GGT	gi|558499386|ref|NW_006210973.1|	42453	82453	40001	1	62453	C	G	0.0223881	6.9951	intergenic(gene13255(dist=3702),gene13257(dist=217041))	XM_014559779.1	paternally expressed 3%2C transcript variant X2	49784	59201	9418	3252	1
GGT	gi|558499386|ref|NW_006210973.1|	42453	82453	40001	1	62453	C	G	0.0223881	6.9951	intergenic(gene13255(dist=3702),gene13257(dist=217041))	XM_014559780.1	paternally expressed 3%2C transcript variant X3	49784	59201	9418	3252	1
RBC	gi|558499564|ref|NW_006210795.1|	132501	172501	40001	1	152501	A	G	0.0112613	7.10257	intergenic(gene10524(dist=3500),gene10528(dist=1533581))	XM_014557540.1	cadherin 10%2C type 2 (T2-cadherin)	101693	149277	47585	3224	1
HCT	gi|558499564|ref|NW_006210795.1|	132501	172501	40001	1	152501	A	G	0.0112613	6.94714	intergenic(gene10524(dist=3500),gene10528(dist=1533581))	XM_014557540.1	cadherin 10%2C type 2 (T2-cadherin)	101693	149277	47585	3224	1
CHO	gi|558497879|ref|NW_006212480.1|	42555	81184	38630	1	62555	T	G	0.0157895	7.93312	intergenic(gene22568(dist=3142),NONE(dist=NONE))	XM_006193677.2	cysteine-rich hydrophobic domain-containing protein 2-like	28928	59415	30488	3140	1
CHO	gi|558499953|ref|NW_006210406.1|	59655	99655	40001	1	79655	A	C	0.0269231	6.09774	intronic(gene3493)	XM_006175775.1	monocarboxylate transporter 13%2C transcript variant X4	72072	76759	4688	2896	1
HCT	gi|558498501|ref|NW_006211858.1|	6089268	6129268	40001	1	6109268	G	A	0.0100671	6.93614	intergenic(gene20696(dist=2857),gene20697(dist=35175))	XM_014565494.1	natural killer cells antigen CD94	6102606	6106594	3989	2674	1
CHO	gi|558498933|ref|NW_006211426.1|	3368700	3408700	40001	1	3388700	T	G	0.019084	6.41669	intronic(gene17815)	XM_014563369.1	tumor protein D52-like 1%2C transcript variant X1	3357908	3386672	28765	2028	1
GGT	gi|558499386|ref|NW_006210973.1|	42453	82453	40001	1	62453	C	G	0.0223881	6.9951	intergenic(gene13255(dist=3702),gene13257(dist=217041))	XM_014559781.1	paternally expressed 3%2C transcript variant X4	49784	60521	10738	1932	1
HCT	gi|558498579|ref|NW_006211780.1|	1	22576	22576	1	2576	A	G	0.0461095	6.41139	intergenic(gene20245(dist=1632),gene20248(dist=5688))	XM_014565280.1	patr class I histocompatibility antigen%2C B-1 alpha chain-like;start_range=.,6	6	944	939	1632	1
RBC	gi|558499588|ref|NW_006210771.1|	417854	457854	40001	1	437854	G	T	0.0333333	6.04631	intronic(gene10129)	XM_014557152.1	hemochromatosis%2C transcript variant X4	428378	436274	7897	1580	1
RBC	gi|558499588|ref|NW_006210771.1|	417854	457854	40001	1	437854	G	T	0.0333333	6.04631	intronic(gene10129)	XM_014557148.1	hemochromatosis%2C transcript variant X2	429606	436276	6671	1578	1
RBC	gi|558499588|ref|NW_006210771.1|	417854	457854	40001	1	437854	G	T	0.0333333	6.04631	intronic(gene10129)	XM_014557151.1	hemochromatosis%2C transcript variant X3	429180	436276	7097	1578	1
RBC	gi|558499588|ref|NW_006210771.1|	417854	457854	40001	1	437854	G	T	0.0333333	6.04631	intronic(gene10129)	XM_014557147.1	hemochromatosis%2C transcript variant X1	428378	436277	7900	1577	1
CHO	gi|558499955|ref|NW_006210404.1|	718707	758707	40001	1	738707	C	T	0.0185185	7.55887	intergenic(gene3449(dist=3404),gene3450(dist=43528))	XM_014551538.1	calnexin%2C transcript variant X2	720363	737172	16810	1535	1
CHO	gi|558498278|ref|NW_006212081.1|	582553	622553	40001	1	602553	T	G	0.0151515	6.07014	intergenic(gene21688(dist=1668),gene21690(dist=80952))	XM_006192971.2	dual adaptor of phosphotyrosine and 3-phosphoinositides	551736	601041	49306	1512	1
CHO	gi|558499959|ref|NW_006210400.1|	1196559	1236559	40001	1	1216559	T	G	0.0147059	6.06306	intergenic(gene3393(dist=1857),gene3394(dist=4928))	XM_006175703.2	nuclear factor%2C erythroid 2-like 3	1181324	1215066	33743	1493	1
CHO	gi|558499561|ref|NW_006210798.1|	2384538	2424538	40001	1	2404538	T	A	0.0107914	8.59645	intergenic(gene10564(dist=18304),gene10565(dist=145778))	XM_014557548.1	serine-rich and transmembrane domain containing 1%2C transcript variant X2	2385501	2403107	17607	1431	1
CHO	gi|558499832|ref|NW_006210527.1|	64499	104499	40001	1	84499	C	T	0.0106383	6.34138	intergenic(gene6037(dist=1487),gene6038(dist=45098))	XM_006178259.2	phosphatidylinositol glycan anchor biosynthesis%2C class M	81556	83079	1524	1420	1
CHO	gi|558499261|ref|NW_006211098.1|	141560	181560	40001	1	161560	A	T	0.0110294	6.5669	intergenic(gene14861(dist=1408),gene14863(dist=114094))	XM_014560957.1	N-terminal EF-hand calcium binding protein 1;start_range=.,41116	41116	160152	119037	1408	1
CHO	gi|558498310|ref|NW_006212049.1|	436821	462009	25189	1	456821	C	A	0.0186567	6.2037	intergenic(gene21480(dist=1768),NONE(dist=NONE))	XM_014566090.1	male-specific lethal 3 homolog (Drosophila)%2C transcript variant X2	443420	455723	12304	1098	1
CHO	gi|558488648|ref|NW_006220427.1|	91147	131147	40001	1	111147	T	G	0.0149254	6.67771	downstream(gene24861)	XM_006195446.1	olfactory receptor 51B2	108903	110346	1444	801	1
CHO	gi|558499561|ref|NW_006210798.1|	2384538	2424538	40001	1	2404538	T	A	0.0107914	8.59645	intergenic(gene10564(dist=18304),gene10565(dist=145778))	XM_014557547.1	serine-rich and transmembrane domain containing 1%2C transcript variant X1	2385501	2403791	18291	747	1
CHO	gi|558499955|ref|NW_006210404.1|	718707	758707	40001	1	738707	C	T	0.0185185	7.55887	intergenic(gene3449(dist=3404),gene3450(dist=43528))	XM_014551539.1	calnexin%2C transcript variant X3	720363	738053	17691	654	1
CHO	gi|558499472|ref|NW_006210887.1|	749495	789495	40001	1	769495	T	G	0.0107143	9.0642	intergenic(gene11901(dist=1306),gene11904(dist=187797))	XM_014558594.1	gigaxonin	723121	769140	46020	355	1
CHO	gi|558499043|ref|NW_006211316.1|	1112158	1152158	40001	1	1132158	A	C	0.0149254	6.59676	upstream(gene17138)	XM_006188971.2	ubiquitin-conjugating enzyme E2K	1107060	1131868	24809	290	1
CHO	gi|558499918|ref|NW_006210441.1|	2601895	2641895	40001	1	2621895	A	C	0.0108696	7.23822	downstream(gene4215,gene4216)	XM_006176474.2	MIF4G domain containing	2618706	2621724	3019	171	1
WBC	gi|558498934|ref|NW_006211425.1|	79268	119268	40001	1	99268	A	G	0.0420168	6.26132	intronic(gene17775)	XM_014563349.1	glycine receptor subunit alpha-3;start_range=.,6636	6636	113350	106715	0	1
WBC	gi|558497537|ref|NW_006212822.1|	48921	73544	24624	1	68921	C	T	0.0290055	7.46429	intronic(gene23245)	XM_014567251.1	zinc finger protein 549-like	65448	72905	7458	0	1
RBC	gi|558500128|ref|NW_006210231.1|	876495	916495	40001	1	896495	T	A	0.0123626	11.1947	intronic(gene281)	XM_006172672.2	tumor suppressor candidate 3	878608	949639	71032	0	1
RBC	gi|558500012|ref|NW_006210347.1|	60033	100033	40001	1	80033	T	C	0.0100575	7.53034	downstream(gene2467)	XM_006174754.2	ATP synthase%2C H+ transporting%2C mitochondrial Fo complex%2C subunit C3 (subunit 9)	76968	80090	3123	0	1
RBC	gi|558499882|ref|NW_006210477.1|	1715991	1755991	40001	1	1735991	A	T	0.019174	6.59194	intronic(gene4798)	XM_006177031.2	nucleoporin 88kDa%2C transcript variant X1	1718207	1747752	29546	0	1
RBC	gi|558499882|ref|NW_006210477.1|	1715991	1755991	40001	1	1735991	A	T	0.019174	6.59194	intronic(gene4798)	XM_014552679.1	nucleoporin 88kDa%2C transcript variant X2	1718252	1747752	29501	0	1
RBC	gi|558499849|ref|NW_006210510.1|	541500	581500	40001	1	561500	C	T	0.01341	6.09334	intergenic(gene5636(dist=82596),gene5639(dist=371506))	XM_014553453.1	zinc finger and BTB domain containing 7C	465554	718493	252940	0	1
RBC	gi|558499830|ref|NW_006210529.1|	1018648	1058648	40001	1	1038648	G	T	0.0190678	6.4208	intronic(gene6093)	XM_006178300.2	prickle homolog 2%2C transcript variant X6	743610	1054764	311155	0	1
RBC	gi|558499830|ref|NW_006210529.1|	1018648	1058648	40001	1	1038648	G	T	0.0190678	6.4208	intronic(gene6093)	XM_014553831.1	prickle homolog 2%2C transcript variant X1	942002	1054764	112763	0	1
RBC	gi|558499830|ref|NW_006210529.1|	1018648	1058648	40001	1	1038648	G	T	0.0190678	6.4208	intronic(gene6093)	XM_014553832.1	prickle homolog 2%2C transcript variant X2	902453	1054764	152312	0	1
RBC	gi|558499830|ref|NW_006210529.1|	1018648	1058648	40001	1	1038648	G	T	0.0190678	6.4208	intronic(gene6093)	XM_014553833.1	prickle homolog 2%2C transcript variant X3	942002	1054764	112763	0	1
RBC	gi|558499830|ref|NW_006210529.1|	1018648	1058648	40001	1	1038648	G	T	0.0190678	6.4208	intronic(gene6093)	XM_014553834.1	prickle homolog 2%2C transcript variant X4	943625	1054764	111140	0	1
RBC	gi|558499830|ref|NW_006210529.1|	1018648	1058648	40001	1	1038648	G	T	0.0190678	6.4208	intronic(gene6093)	XM_014553835.1	prickle homolog 2%2C transcript variant X7	881469	1054764	173296	0	1
RBC	gi|558499811|ref|NW_006210548.1|	534188	574188	40001	1	554188	A	G	0.0260989	6.86616	intronic(gene6419)	XM_014554082.1	von Willebrand factor C domain containing 2	486846	589248	102403	0	1
RBC	gi|558499592|ref|NW_006210767.1|	1024376	1064376	40001	1	1044376	A	G	0.0107143	10.1235	intronic(gene9975)	XM_006182084.2	filamin A interacting protein 1%2C transcript variant X2	984271	1151853	167583	0	1
RBC	gi|558499592|ref|NW_006210767.1|	1024376	1064376	40001	1	1044376	A	G	0.0107143	10.1235	intronic(gene9975)	XM_006182085.2	filamin A interacting protein 1%2C transcript variant X4	972351	1151853	179503	0	1
RBC	gi|558499592|ref|NW_006210767.1|	1024376	1064376	40001	1	1044376	A	G	0.0107143	10.1235	intronic(gene9975)	XM_014557083.1	filamin A interacting protein 1%2C transcript variant X1	973252	1074019	100768	0	1
RBC	gi|558499592|ref|NW_006210767.1|	1024376	1064376	40001	1	1044376	A	G	0.0107143	10.1235	intronic(gene9975)	XM_014557084.1	filamin A interacting protein 1%2C transcript variant X3	973252	1145975	172724	0	1
RBC	gi|558499588|ref|NW_006210771.1|	417854	457854	40001	1	437854	G	T	0.0333333	6.04631	intronic(gene10129)	XM_006182176.2	uncharacterized LOC102503909	421754	471460	49707	0	1
RBC	gi|558499562|ref|NW_006210797.1|	166417	206417	40001	1	186417	A	C	0.0523013	7.85373	intronic(gene10532)	XM_006182616.2	NIMA-related kinase 11	137594	305546	167953	0	1
RBC	gi|558499380|ref|NW_006210979.1|	361054	401054	40001	1	381054	G	A	0.010582	7.30634	intergenic(gene13290(dist=179849),gene13291(dist=40746))	XM_014559795.1	tight junction protein 1	293776	494538	200763	0	1
RBC	gi|558499139|ref|NW_006211220.1|	750964	790964	40001	1	770964	C	T	0.0149007	6.1765	intronic(gene16088)	XM_006187925.2	Sec23 homolog A%2C COPII coat complex component%2C transcript variant X2	728335	784943	56609	0	1
RBC	gi|558499139|ref|NW_006211220.1|	750964	790964	40001	1	770964	C	T	0.0149007	6.1765	intronic(gene16088)	XM_014561965.1	Sec23 homolog A%2C COPII coat complex component%2C transcript variant X1	728294	784943	56650	0	1
RBC	gi|558499118|ref|NW_006211241.1|	3181168	3221168	40001	1	3201168	C	A	0.0117371	6.87026	intronic(gene16269)	XM_006188103.1	spermatogenesis associated 16	3103819	3309159	205341	0	1
RBC	gi|558499111|ref|NW_006211248.1|	790728	830728	40001	1	810728	T	C	0.0106383	7.67889	intronic(gene16279)	XM_006188107.1	SET and MYND domain containing 3%2C transcript variant X1	260246	816242	555997	0	1
RBC	gi|558499111|ref|NW_006211248.1|	790728	830728	40001	1	810728	T	C	0.0106383	7.67889	intronic(gene16279)	XM_014562147.1	SET and MYND domain containing 3%2C transcript variant X2	260254	816002	555749	0	1
RBC	gi|558499001|ref|NW_006211358.1|	2427739	2467739	40001	1	2447739	C	A	0.0102041	6.02527	intronic(gene17441)	XM_006189240.1	integrin%2C alpha V%2C transcript variant X2	2442150	2516740	74591	0	1
RBC	gi|558499001|ref|NW_006211358.1|	2427739	2467739	40001	1	2447739	C	A	0.0102041	6.02527	intronic(gene17441)	XM_014563032.1	integrin%2C alpha V%2C transcript variant X1	2440316	2516740	76425	0	1
RBC	gi|558498977|ref|NW_006211382.1|	892141	932141	40001	1	912141	G	A	0.0128205	6.78381	intronic(gene17532)	XM_006189321.2	mitogen-activated protein kinase kinase kinase MLT%2C transcript variant X1	834584	978039	143456	0	1
RBC	gi|558498977|ref|NW_006211382.1|	892141	932141	40001	1	912141	G	A	0.0128205	6.78381	intronic(gene17532)	XM_006189322.2	mitogen-activated protein kinase kinase kinase MLT%2C transcript variant X2	834600	936236	101637	0	1
RBC	gi|558498794|ref|NW_006211565.1|	397321	437321	40001	1	417321	T	C	0.0198556	6.79383	intronic(gene18812)	XM_006190568.2	solute carrier family 9%2C subfamily A (NHE9%2C cation proton antiporter 9)%2C member 9	67748	426000	358253	0	1
RBC	gi|558498782|ref|NW_006211577.1|	6462766	6502766	40001	1	6482766	C	T	0.0112613	6.5963	intronic(gene19017)	XM_014564266.1	CD2-associated protein	6414658	6513504	98847	0	1
RBC	gi|558498652|ref|NW_006211707.1|	2184570	2224570	40001	1	2204570	C	T	0.0107034	11.2289	intronic(gene19862)	XM_006191455.2	membrane-associated ring finger (C3HC4) 3%2C E3 ubiquitin protein ligase%2C transcript variant X1	2182968	2312717	129750	0	1
RBC	gi|558498652|ref|NW_006211707.1|	2184570	2224570	40001	1	2204570	C	T	0.0107034	11.2289	intronic(gene19862)	XM_014564955.1	membrane-associated ring finger (C3HC4) 3%2C E3 ubiquitin protein ligase%2C transcript variant X2	2182968	2222570	39603	0	1
RBC	gi|558498652|ref|NW_006211707.1|	2285378	2325378	40001	1	2305378	T	A	0.0154494	7.17873	intronic(gene19863)	XM_014564936.1	uncharacterized LOC102516405	2293092	2314237	21146	0	1
RBC	gi|558498651|ref|NW_006211708.1|	5587389	5627389	40001	1	5607389	G	A	0.0123626	6.16283	intronic(gene19921)	XM_014564963.1	contactin associated protein-like 5	5531927	6113824	581898	0	1
RBC	gi|558498582|ref|NW_006211777.1|	187313	227313	40001	1	207313	A	G	0.01983	6.06019	intronic(gene20219)	XM_014565253.1	zinc finger%2C SWIM-type containing 6%2C transcript variant X1	177971	286108	108138	0	1
RBC	gi|558498582|ref|NW_006211777.1|	187313	227313	40001	1	207313	A	G	0.01983	6.06019	intronic(gene20219)	XM_014565254.1	zinc finger%2C SWIM-type containing 6%2C transcript variant X2	183908	286108	102201	0	1
RBC	gi|558497193|ref|NW_006213166.1|	588664	628664	40001	1	608664	G	A	0.0263889	8.01522	intronic(gene23491)	XM_006194380.2	chordin-like 1	602678	688926	86249	0	1
RBC	gi|558491393|ref|NW_006217682.1|	11917512	11957512	40001	1	11937512	A	G	0.0141509	6.93754	intronic(gene24428)	XM_006195098.2	protein arginine methyltransferase 3%2C transcript variant X2	11861524	11970935	109412	0	1
RBC	gi|558491393|ref|NW_006217682.1|	11917512	11957512	40001	1	11937512	A	G	0.0141509	6.93754	intronic(gene24428)	XM_014568112.1	protein arginine methyltransferase 3%2C transcript variant X1	11861524	11967350	105827	0	1
HGB	gi|558499931|ref|NW_006210428.1|	940440	980440	40001	1	960440	G	A	0.0106952	6.58485	intronic(gene3839)	XM_006176112.2	exocyst complex component 6B%2C transcript variant X2	869355	1394719	525365	0	1
HGB	gi|558499931|ref|NW_006210428.1|	940440	980440	40001	1	960440	G	A	0.0106952	6.58485	intronic(gene3839)	XM_014551873.1	exocyst complex component 6B%2C transcript variant X1	869355	1394719	525365	0	1
HGB	gi|558499614|ref|NW_006210745.1|	517376	557376	40001	1	537376	C	T	0.0208914	6.38715	intronic(gene9652)	XM_006181744.2	RNA exonuclease 2%2C transcript variant X1	529757	540546	10790	0	1
HGB	gi|558499614|ref|NW_006210745.1|	517376	557376	40001	1	537376	C	T	0.0208914	6.38715	intronic(gene9652)	XM_014556772.1	RNA exonuclease 2%2C transcript variant X2	529861	540486	10626	0	1
HGB	gi|558499111|ref|NW_006211248.1|	8561139	8601139	40001	1	8581139	C	G	0.013986	7.76106	intronic(gene16359)	XM_006188160.1	estrogen-related receptor gamma%2C transcript variant X1	8393398	8606312	212915	0	1
HGB	gi|558499111|ref|NW_006211248.1|	8561139	8601139	40001	1	8581139	C	G	0.013986	7.76106	intronic(gene16359)	XM_014562152.1	estrogen-related receptor gamma%2C transcript variant X2	8309044	8606312	297269	0	1
HGB	gi|558499111|ref|NW_006211248.1|	8561139	8601139	40001	1	8581139	C	G	0.013986	7.76106	intronic(gene16359)	XM_014562153.1	estrogen-related receptor gamma%2C transcript variant X3	8200962	8606312	405351	0	1
HGB	gi|558499111|ref|NW_006211248.1|	8561139	8601139	40001	1	8581139	C	G	0.013986	7.76106	intronic(gene16359)	XM_014562154.1	estrogen-related receptor gamma%2C transcript variant X4	8309044	8606312	297269	0	1
HGB	gi|558499111|ref|NW_006211248.1|	8561139	8601139	40001	1	8581139	C	G	0.013986	7.76106	intronic(gene16359)	XM_014562156.1	estrogen-related receptor gamma%2C transcript variant X5	8081250	8590686	509437	0	1
HGB	gi|558498126|ref|NW_006212233.1|	351126	391126	40001	1	371126	G	A	0.0143443	6.36379	intronic(gene22097)	XM_014566514.1	feline leukemia virus subgroup C cellular receptor 1	348782	373096	24315	0	1
HGB	gi|558497395|ref|NW_006212964.1|	384802	424802	40001	1	404802	C	G	0.0240642	6.56016	intronic(gene23386)	XM_006194318.2	slit guidance ligand 3	252334	447117	194784	0	1
MCV	gi|558500090|ref|NW_006210269.1|	116167	156167	40001	1	136167	G	T	0.0242165	6.59856	intronic(gene898)	XM_014555891.1	probable ATP-dependent RNA helicase DDX60	75730	146821	71092	0	1
MCV	gi|558499308|ref|NW_006211051.1|	1247292	1287292	40001	1	1267292	A	G	0.0213904	6.60521	intronic(gene14283)	XM_014560441.1	junctional adhesion molecule 2	1197250	1270035	72786	0	1
MCV	gi|558498940|ref|NW_006211419.1|	3128820	3168820	40001	1	3148820	G	C	0.0123153	6.25064	intronic(gene17732)	XM_006189500.2	platelet-activating factor acetylhydrolase 2%2C 40kDa%2C transcript variant X6	3136025	3163453	27429	0	1
MCV	gi|558498940|ref|NW_006211419.1|	3128820	3168820	40001	1	3148820	G	C	0.0123153	6.25064	intronic(gene17732)	XM_014563300.1	platelet-activating factor acetylhydrolase 2%2C 40kDa%2C transcript variant X1	3136025	3189618	53594	0	1
MCV	gi|558498940|ref|NW_006211419.1|	3128820	3168820	40001	1	3148820	G	C	0.0123153	6.25064	intronic(gene17732)	XM_014563301.1	platelet-activating factor acetylhydrolase 2%2C 40kDa%2C transcript variant X2	3136025	3189618	53594	0	1
MCV	gi|558498940|ref|NW_006211419.1|	3128820	3168820	40001	1	3148820	G	C	0.0123153	6.25064	intronic(gene17732)	XM_014563302.1	platelet-activating factor acetylhydrolase 2%2C 40kDa%2C transcript variant X3	3136025	3189618	53594	0	1
MCV	gi|558498940|ref|NW_006211419.1|	3128820	3168820	40001	1	3148820	G	C	0.0123153	6.25064	intronic(gene17732)	XM_014563303.1	platelet-activating factor acetylhydrolase 2%2C 40kDa%2C transcript variant X4	3136025	3185699	49675	0	1
MCV	gi|558498940|ref|NW_006211419.1|	3128820	3168820	40001	1	3148820	G	C	0.0123153	6.25064	intronic(gene17732)	XM_014563304.1	platelet-activating factor acetylhydrolase 2%2C 40kDa%2C transcript variant X5	3136025	3182532	46508	0	1
MCV	gi|558498940|ref|NW_006211419.1|	3128820	3168820	40001	1	3148820	G	C	0.0123153	6.25064	intronic(gene17732)	XM_014563305.1	platelet-activating factor acetylhydrolase 2%2C 40kDa%2C transcript variant X7	3136025	3189463	53439	0	1
MCV	gi|558498940|ref|NW_006211419.1|	3128820	3168820	40001	1	3148820	G	C	0.0123153	6.25064	intronic(gene17732)	XM_014563306.1	platelet-activating factor acetylhydrolase 2%2C 40kDa%2C transcript variant X8	3136025	3185540	49516	0	1
HCT	gi|558500128|ref|NW_006210231.1|	876495	916495	40001	1	896495	T	A	0.0123626	10.9485	intronic(gene281)	XM_006172672.2	tumor suppressor candidate 3	878608	949639	71032	0	1
HCT	gi|558500012|ref|NW_006210347.1|	60033	100033	40001	1	80033	T	C	0.0100575	7.1385	downstream(gene2467)	XM_006174754.2	ATP synthase%2C H+ transporting%2C mitochondrial Fo complex%2C subunit C3 (subunit 9)	76968	80090	3123	0	1
HCT	gi|558500012|ref|NW_006210347.1|	397093	437093	40001	1	417093	C	T	0.0125348	7.22468	intronic(gene2471)	XM_006174762.1	cholinergic receptor%2C nicotinic%2C alpha 1 (muscle)	406195	421404	15210	0	1
HCT	gi|558499952|ref|NW_006210407.1|	405733	445733	40001	1	425733	A	G	0.0135542	6.07784	intronic(gene3542)	XM_006175837.2	neuroligin 1%2C transcript variant X1	201353	826178	624826	0	1
HCT	gi|558499952|ref|NW_006210407.1|	405733	445733	40001	1	425733	A	G	0.0135542	6.07784	intronic(gene3542)	XM_006175840.2	neuroligin 1%2C transcript variant X7	201353	828053	626701	0	1
HCT	gi|558499952|ref|NW_006210407.1|	405733	445733	40001	1	425733	A	G	0.0135542	6.07784	intronic(gene3542)	XM_006175841.2	neuroligin 1%2C transcript variant X8	201353	826178	624826	0	1
HCT	gi|558499952|ref|NW_006210407.1|	405733	445733	40001	1	425733	A	G	0.0135542	6.07784	intronic(gene3542)	XM_006175842.2	neuroligin 1%2C transcript variant X6	201353	826178	624826	0	1
HCT	gi|558499952|ref|NW_006210407.1|	405733	445733	40001	1	425733	A	G	0.0135542	6.07784	intronic(gene3542)	XM_014551632.1	neuroligin 1%2C transcript variant X2	62388	826178	763791	0	1
HCT	gi|558499952|ref|NW_006210407.1|	405733	445733	40001	1	425733	A	G	0.0135542	6.07784	intronic(gene3542)	XM_014551633.1	neuroligin 1%2C transcript variant X3	201353	826178	624826	0	1
HCT	gi|558499952|ref|NW_006210407.1|	405733	445733	40001	1	425733	A	G	0.0135542	6.07784	intronic(gene3542)	XM_014551634.1	neuroligin 1%2C transcript variant X4	201353	826178	624826	0	1
HCT	gi|558499952|ref|NW_006210407.1|	405733	445733	40001	1	425733	A	G	0.0135542	6.07784	intronic(gene3542)	XM_014551635.1	neuroligin 1%2C transcript variant X5	201353	826178	624826	0	1
HCT	gi|558499830|ref|NW_006210529.1|	2483335	2523335	40001	1	2503335	T	A	0.0136719	6.14394	intronic(gene6106)	XM_006178307.2	protein tyrosine phosphatase%2C receptor type%2C G	2487783	2994776	506994	0	1
HCT	gi|558499710|ref|NW_006210649.1|	161633	201633	40001	1	181633	C	T	0.0165289	6.16188	intronic(gene8120)	XM_014555520.1	glutamate receptor%2C ionotropic%2C kainate 4	54487	322616	268130	0	1
HCT	gi|558499615|ref|NW_006210744.1|	2239220	2279220	40001	1	2259220	C	T	0.0269058	6.23958	intronic(gene9622)	XM_014556759.1	Rho GTPase activating protein 32	2175684	2290292	114609	0	1
HCT	gi|558499592|ref|NW_006210767.1|	1024376	1064376	40001	1	1044376	A	G	0.0107143	9.27486	intronic(gene9975)	XM_006182084.2	filamin A interacting protein 1%2C transcript variant X2	984271	1151853	167583	0	1
HCT	gi|558499592|ref|NW_006210767.1|	1024376	1064376	40001	1	1044376	A	G	0.0107143	9.27486	intronic(gene9975)	XM_006182085.2	filamin A interacting protein 1%2C transcript variant X4	972351	1151853	179503	0	1
HCT	gi|558499592|ref|NW_006210767.1|	1024376	1064376	40001	1	1044376	A	G	0.0107143	9.27486	intronic(gene9975)	XM_014557083.1	filamin A interacting protein 1%2C transcript variant X1	973252	1074019	100768	0	1
HCT	gi|558499592|ref|NW_006210767.1|	1024376	1064376	40001	1	1044376	A	G	0.0107143	9.27486	intronic(gene9975)	XM_014557084.1	filamin A interacting protein 1%2C transcript variant X3	973252	1145975	172724	0	1
HCT	gi|558499562|ref|NW_006210797.1|	166417	206417	40001	1	186417	A	C	0.0523013	6.14683	intronic(gene10532)	XM_006182616.2	NIMA-related kinase 11	137594	305546	167953	0	1
HCT	gi|558499472|ref|NW_006210887.1|	3185828	3225828	40001	1	3205828	C	A	0.0121359	6.01127	intronic(gene11927)	XM_006183966.2	coactosin-like F-actin binding protein 1	3201751	3243266	41516	0	1
HCT	gi|558499380|ref|NW_006210979.1|	361054	401054	40001	1	381054	G	A	0.010582	6.54426	intergenic(gene13290(dist=179849),gene13291(dist=40746))	XM_014559795.1	tight junction protein 1	293776	494538	200763	0	1
HCT	gi|558499371|ref|NW_006210988.1|	4289516	4329516	40001	1	4309516	A	G	0.027933	7.41748	intronic(gene13511)	XM_006185459.2	estrogen receptor 1	4230738	4431393	200656	0	1
HCT	gi|558499233|ref|NW_006211126.1|	4414619	4454619	40001	1	4434619	G	C	0.0173077	7.17112	intronic(gene15188)	XM_006187077.2	minichromosome maintenance 8 homologous recombination repair factor	4432289	4466317	34029	0	1
HCT	gi|558499233|ref|NW_006211126.1|	6167610	6207610	40001	1	6187610	A	G	0.0299685	7.2234	intronic(gene15234)	XM_006187116.2	protein tyrosine phosphatase%2C receptor type%2C A%2C transcript variant X2	6113438	6195892	82455	0	1
HCT	gi|558499233|ref|NW_006211126.1|	6167610	6207610	40001	1	6187610	A	G	0.0299685	7.2234	intronic(gene15234)	XM_014561243.1	protein tyrosine phosphatase%2C receptor type%2C A%2C transcript variant X1	6113438	6195892	82455	0	1
HCT	gi|558499111|ref|NW_006211248.1|	790728	830728	40001	1	810728	T	C	0.0106383	6.85242	intronic(gene16279)	XM_006188107.1	SET and MYND domain containing 3%2C transcript variant X1	260246	816242	555997	0	1
HCT	gi|558499111|ref|NW_006211248.1|	790728	830728	40001	1	810728	T	C	0.0106383	6.85242	intronic(gene16279)	XM_014562147.1	SET and MYND domain containing 3%2C transcript variant X2	260254	816002	555749	0	1
HCT	gi|558498782|ref|NW_006211577.1|	6462766	6502766	40001	1	6482766	C	T	0.0112613	8.1728	intronic(gene19017)	XM_014564266.1	CD2-associated protein	6414658	6513504	98847	0	1
HCT	gi|558498652|ref|NW_006211707.1|	2184570	2224570	40001	1	2204570	C	T	0.0107034	7.96206	intronic(gene19862)	XM_006191455.2	membrane-associated ring finger (C3HC4) 3%2C E3 ubiquitin protein ligase%2C transcript variant X1	2182968	2312717	129750	0	1
HCT	gi|558498652|ref|NW_006211707.1|	2184570	2224570	40001	1	2204570	C	T	0.0107034	7.96206	intronic(gene19862)	XM_014564955.1	membrane-associated ring finger (C3HC4) 3%2C E3 ubiquitin protein ligase%2C transcript variant X2	2182968	2222570	39603	0	1
HCT	gi|558498646|ref|NW_006211713.1|	820889	860889	40001	1	840889	A	G	0.0186567	6.35708	intronic(gene19969)	XM_014565031.1	tyrosinase-related protein 1%2C transcript variant X1	836469	853786	17318	0	1
HCT	gi|558498646|ref|NW_006211713.1|	820889	860889	40001	1	840889	A	G	0.0186567	6.35708	intronic(gene19969)	XM_014565032.1	tyrosinase-related protein 1%2C transcript variant X2	836469	853841	17373	0	1
HCT	gi|558498501|ref|NW_006211858.1|	5548988	5607229	58242	2	5568988	C	A	0.0128866	8.06027	intergenic(gene20676(dist=14622),gene20677(dist=191690))	XM_014565546.1	ets variant 6%2C transcript variant X1	5429238	5569529	140292	0	1
HCT	gi|558491393|ref|NW_006217682.1|	11917512	11957512	40001	1	11937512	A	G	0.0141509	6.45269	intronic(gene24428)	XM_006195098.2	protein arginine methyltransferase 3%2C transcript variant X2	11861524	11970935	109412	0	1
HCT	gi|558491393|ref|NW_006217682.1|	11917512	11957512	40001	1	11937512	A	G	0.0141509	6.45269	intronic(gene24428)	XM_014568112.1	protein arginine methyltransferase 3%2C transcript variant X1	11861524	11967350	105827	0	1
HCT	gi|558488912|ref|NW_006220163.1|	395914	435914	40001	1	415914	G	T	0.012931	7.53954	intronic(gene24784)	XM_006195403.2	steroid sulfatase (microsomal)%2C isozyme S	332112	468713	136602	0	1
MCH	gi|558498226|ref|NW_006212133.1|	100804	140804	40001	1	120804	T	G	0.0629371	6.46221	intronic(gene21825)	XM_014566333.1	FERM and PDZ domain containing 4	49123	340002	290880	0	1
RDW_SD	gi|558500138|ref|NW_006210221.1|	640874	680874	40001	1	660874	A	G	0.0224913	7.57757	exon,nonsynonymous(gene162:rna212:exon3:c.A511G:p.S171G,)	XM_006172570.2	centromere protein L	651407	663521	12115	0	1
RDW_SD	gi|558500090|ref|NW_006210269.1|	116167	156167	40001	1	136167	G	T	0.0242165	8.6814	intronic(gene898)	XM_014555891.1	probable ATP-dependent RNA helicase DDX60	75730	146821	71092	0	1
RDW_SD	gi|558499747|ref|NW_006210612.1|	2250546	2290546	40001	1	2270546	T	G	0.0118694	6.83595	intronic(gene7503)	XM_014555003.1	dedicator of cytokinesis 1%2C transcript variant X1	2049123	2460121	410999	0	1
RDW_SD	gi|558499747|ref|NW_006210612.1|	2250546	2290546	40001	1	2270546	T	G	0.0118694	6.83595	intronic(gene7503)	XM_014555004.1	dedicator of cytokinesis 1%2C transcript variant X2	2033860	2430253	396394	0	1
RDW_SD	gi|558499511|ref|NW_006210848.1|	253130	293130	40001	1	273130	T	C	0.0269886	7.42486	intronic(gene11330)	XM_006183447.2	endoplasmic reticulum-golgi intermediate compartment 1	270253	333773	63521	0	1
RDW_SD	gi|558499430|ref|NW_006210929.1|	556401	596401	40001	1	576401	T	C	0.044586	7.19658	intronic(gene12634)	XM_006184655.2	LSM14A mRNA processing body assembly factor	441180	580464	139285	0	1
RDW_SD	gi|558499430|ref|NW_006210929.1|	599772	639772	40001	1	619772	A	G	0.0245902	6.657	intergenic(gene12634(dist=41215),gene12635(dist=10801))	XM_006184656.2	KIAA0355 ortholog	607871	676780	68910	0	1
RDW_SD	gi|558499264|ref|NW_006211095.1|	15161	55161	40001	1	35161	T	C	0.472222	6.08034	intronic(gene14853)	XM_014560945.1	AU RNA binding protein/enoyl-CoA hydratase%2C transcript variant X1	7474	36662	29189	0	1
RDW_SD	gi|558499264|ref|NW_006211095.1|	15161	55161	40001	1	35161	T	C	0.472222	6.08034	intronic(gene14853)	XM_014560946.1	AU RNA binding protein/enoyl-CoA hydratase%2C transcript variant X2	7474	41039	33566	0	1
RDW_SD	gi|558498652|ref|NW_006211707.1|	3341410	3381410	40001	1	3361410	T	G	0.0192878	6.94692	intronic(gene19871)	XM_006191459.1	fibrillin 2%2C transcript variant X1	3273861	3480343	206483	0	1
RDW_SD	gi|558498652|ref|NW_006211707.1|	3341410	3381410	40001	1	3361410	T	G	0.0192878	6.94692	intronic(gene19871)	XM_014564953.1	fibrillin 2%2C transcript variant X2	3274934	3480343	205410	0	1
RDW_SD	gi|558498652|ref|NW_006211707.1|	3341410	3381410	40001	1	3361410	T	G	0.0192878	6.94692	intronic(gene19871)	XM_014564954.1	fibrillin 2%2C transcript variant X3	3274934	3434333	159400	0	1
RDW_SD	gi|558493836|ref|NW_006216523.1|	250408	290408	40001	1	270408	G	C	0.0243243	6.51449	intronic(gene24175)	XM_006194906.1	fibroblast growth factor 12%2C transcript variant X1	158422	386840	228419	0	1
RDW_SD	gi|558493836|ref|NW_006216523.1|	250408	290408	40001	1	270408	G	C	0.0243243	6.51449	intronic(gene24175)	XM_014567918.1	fibroblast growth factor 12%2C transcript variant X2	54532	386840	332309	0	1
RDW_CV	gi|558500138|ref|NW_006210221.1|	640874	680874	40001	1	660874	A	G	0.0224913	6.23588	exon,nonsynonymous(gene162:rna212:exon3:c.A511G:p.S171G,)	XM_006172570.2	centromere protein L	651407	663521	12115	0	1
RDW_CV	gi|558499511|ref|NW_006210848.1|	253130	293130	40001	1	273130	T	C	0.0269886	8.75461	intronic(gene11330)	XM_006183447.2	endoplasmic reticulum-golgi intermediate compartment 1	270253	333773	63521	0	1
RDW_CV	gi|558499308|ref|NW_006211051.1|	1247292	1287292	40001	1	1267292	A	G	0.0213904	9.33775	intronic(gene14283)	XM_014560441.1	junctional adhesion molecule 2	1197250	1270035	72786	0	1
RDW_CV	gi|558493836|ref|NW_006216523.1|	250408	290408	40001	1	270408	G	C	0.0243243	6.38732	intronic(gene24175)	XM_006194906.1	fibroblast growth factor 12%2C transcript variant X1	158422	386840	228419	0	1
RDW_CV	gi|558493836|ref|NW_006216523.1|	250408	290408	40001	1	270408	G	C	0.0243243	6.38732	intronic(gene24175)	XM_014567918.1	fibroblast growth factor 12%2C transcript variant X2	54532	386840	332309	0	1
MPV	gi|558498749|ref|NW_006211610.1|	1005825	1045825	40001	1	1025825	C	G	0.0168919	8.76809	intronic(gene19295)	XM_006191010.2	solute carrier family 35 (UDP-GlcA/UDP-GalNAc transporter)%2C member D1	994092	1035797	41706	0	1
MPV	gi|558498749|ref|NW_006211610.1|	1863963	1903963	40001	1	1883963	G	A	0.0114943	6.16155	intronic(gene19305)	XM_006191019.2	wntless Wnt ligand secretion mediator%2C transcript variant X2	1855116	1955316	100201	0	1
MPV	gi|558498749|ref|NW_006211610.1|	1863963	1903963	40001	1	1883963	G	A	0.0114943	6.16155	intronic(gene19305)	XM_014564616.1	wntless Wnt ligand secretion mediator%2C transcript variant X1	1832054	1955318	123265	0	1
MPV	gi|558496737|ref|NW_006213622.1|	108257	148257	40001	1	128257	C	A	0.0131086	6.19169	intronic(gene23648)	XM_006194485.1	leucine rich repeat containing 69	90252	162660	72409	0	1
PCT	gi|558499793|ref|NW_006210566.1|	4051918	4091918	40001	1	4071918	C	T	0.0609756	6.08116	intronic(gene6831)	XM_006179013.2	AT rich interactive domain 1B (SWI1-like)%2C transcript variant X4	3850162	4244136	393975	0	1
PCT	gi|558499793|ref|NW_006210566.1|	4051918	4091918	40001	1	4071918	C	T	0.0609756	6.08116	intronic(gene6831)	XM_014554494.1	AT rich interactive domain 1B (SWI1-like)%2C transcript variant X1	3851779	4186391	334613	0	1
PCT	gi|558499793|ref|NW_006210566.1|	4051918	4091918	40001	1	4071918	C	T	0.0609756	6.08116	intronic(gene6831)	XM_014554495.1	AT rich interactive domain 1B (SWI1-like)%2C transcript variant X2	3850267	4186391	336125	0	1
PCT	gi|558499793|ref|NW_006210566.1|	4051918	4091918	40001	1	4071918	C	T	0.0609756	6.08116	intronic(gene6831)	XM_014554496.1	AT rich interactive domain 1B (SWI1-like)%2C transcript variant X3	3851779	4186391	334613	0	1
PCT	gi|558499793|ref|NW_006210566.1|	4051918	4091918	40001	1	4071918	C	T	0.0609756	6.08116	intronic(gene6831)	XM_014554497.1	AT rich interactive domain 1B (SWI1-like)%2C transcript variant X5	3850162	4212565	362404	0	1
PCT	gi|558499430|ref|NW_006210929.1|	556401	596401	40001	1	576401	T	C	0.044586	6.06843	intronic(gene12634)	XM_006184655.2	LSM14A mRNA processing body assembly factor	441180	580464	139285	0	1
PCT	gi|558498489|ref|NW_006211870.1|	299343	339343	40001	1	319343	G	A	0.0220386	6.09306	intronic(gene20799)	XM_014565621.1	beta-gamma crystallin domain containing 3	265615	355857	90243	0	1
PDW	gi|558500111|ref|NW_006210248.1|	129019	169019	40001	1	149019	T	G	0.182073	6.22367	intronic(gene531)	XM_006172881.2	histidyl-tRNA synthetase%2C transcript variant X1	136736	149567	12832	0	1
PDW	gi|558500111|ref|NW_006210248.1|	129019	169019	40001	1	149019	T	G	0.182073	6.22367	intronic(gene531)	XM_014552981.1	histidyl-tRNA synthetase%2C transcript variant X2	137045	149561	12517	0	1
PDW	gi|558500111|ref|NW_006210248.1|	129019	169019	40001	1	149019	T	G	0.182073	6.22367	intronic(gene531)	XM_014552990.1	histidyl-tRNA synthetase%2C transcript variant X3	137247	149566	12320	0	1
PDW	gi|558499747|ref|NW_006210612.1|	2391489	2431489	40001	1	2411489	T	A	0.189855	6.17075	intronic(gene7503)	XM_014555003.1	dedicator of cytokinesis 1%2C transcript variant X1	2049123	2460121	410999	0	1
PDW	gi|558499747|ref|NW_006210612.1|	2391489	2431489	40001	1	2411489	T	A	0.189855	6.17075	intronic(gene7503)	XM_014555004.1	dedicator of cytokinesis 1%2C transcript variant X2	2033860	2430253	396394	0	1
PDW	gi|558499615|ref|NW_006210744.1|	562834	602834	40001	1	582834	T	G	0.106648	8.78826	intronic(gene9615)	XM_006181710.2	kin of IRRE like 3 (Drosophila)	264661	750135	485475	0	1
PDW	gi|558499590|ref|NW_006210769.1|	284328	324328	40001	1	304328	A	C	0.130631	6.25341	intronic(gene10002)	XM_014557116.1	unc-80 homolog (C. elegans)%2C transcript variant X1	190248	376595	186348	0	1
PDW	gi|558499590|ref|NW_006210769.1|	284328	324328	40001	1	304328	A	C	0.130631	6.25341	intronic(gene10002)	XM_014557117.1	unc-80 homolog (C. elegans)%2C transcript variant X2	190248	376595	186348	0	1
PDW	gi|558499590|ref|NW_006210769.1|	284328	324328	40001	1	304328	A	C	0.130631	6.25341	intronic(gene10002)	XM_014557118.1	unc-80 homolog (C. elegans)%2C transcript variant X3	186930	376595	189666	0	1
PDW	gi|558499440|ref|NW_006210919.1|	10487301	10527301	40001	1	10507301	T	G	0.0923345	6.32719	intronic(gene12572)	XM_014559076.1	inositol 1%2C4%2C5-trisphosphate receptor%2C type 2%2C transcript variant X1	10251421	10635823	384403	0	1
PDW	gi|558499440|ref|NW_006210919.1|	10487301	10527301	40001	1	10507301	T	G	0.0923345	6.32719	intronic(gene12572)	XM_014559077.1	inositol 1%2C4%2C5-trisphosphate receptor%2C type 2%2C transcript variant X2	10325700	10635822	310123	0	1
PDW	gi|558499389|ref|NW_006210970.1|	2382225	2422225	40001	1	2402225	T	A	0.162824	6.75193	intronic(gene13245)	XM_006185246.2	gamma-aminobutyric acid (GABA) B receptor%2C 2%2C transcript variant X1	2263729	2599646	335918	0	1
PDW	gi|558499389|ref|NW_006210970.1|	2382225	2422225	40001	1	2402225	T	A	0.162824	6.75193	intronic(gene13245)	XM_014559751.1	gamma-aminobutyric acid (GABA) B receptor%2C 2%2C transcript variant X2	2245368	2599646	354279	0	1
PDW	gi|558499223|ref|NW_006211136.1|	762295	802295	40001	1	782295	T	G	0.150418	6.13059	intronic(gene15334)	XM_006187226.1	FRAS1 related extracellular matrix 3	763052	838395	75344	0	1
PDW	gi|558498858|ref|NW_006211501.1|	1132146	1172146	40001	1	1152146	A	T	0.109873	6.95624	intronic(gene18430)	XM_006190167.2	WD repeat domain 63	1130044	1193729	63686	0	1
PDW	gi|558498782|ref|NW_006211577.1|	5512111	5552111	40001	1	5532111	T	G	0.187845	14.1206	intergenic(gene19001(dist=25369),gene19003(dist=8105))	XM_006190718.2	ectonucleotide pyrophosphatase/phosphodiesterase 4 (putative)	5529305	5544493	15189	0	1
PDW	gi|558498741|ref|NW_006211618.1|	4350011	4390011	40001	1	4370011	T	A	0.18732	6.66329	intronic(gene19412)	XM_006191117.2	receptor-type tyrosine-protein phosphatase beta-like	4345247	4394540	49294	0	1
PDW	gi|558490372|ref|NW_006218703.1|	163885	203885	40001	1	183885	G	T	0.164345	8.13486	intronic(gene24623)	XM_014568217.1	plexin domain containing 2	153526	351219	197694	0	1
GGT	gi|558500130|ref|NW_006210229.1|	91248	131248	40001	1	111248	G	A	0.0104895	6.74449	intergenic(gene205(dist=16688),gene206(dist=8681))	XM_014564696.1	zinc finger protein 584%2C transcript variant X2	101440	127291	25852	0	1
GGT	gi|558500092|ref|NW_006210267.1|	185990	225990	40001	1	205990	C	A	0.0111111	6.88141	intronic(gene864)	XM_014555589.1	DENN/MADD domain containing 1A	124438	616423	491986	0	1
GGT	gi|558500043|ref|NW_006210316.1|	373554	413554	40001	1	393554	T	C	0.0131579	6.98127	intronic(gene1632)	XM_014561786.1	exosome component 7	384634	417167	32534	0	1
GGT	gi|558499927|ref|NW_006210432.1|	851319	891319	40001	1	871319	C	A	0.0135135	8.00579	intronic(gene3912)	XM_006176185.1	collagen%2C type XVI%2C alpha 1%2C transcript variant X2	848042	896713	48672	0	1
GGT	gi|558499927|ref|NW_006210432.1|	851319	891319	40001	1	871319	C	A	0.0135135	8.00579	intronic(gene3912)	XM_014551920.1	collagen%2C type XVI%2C alpha 1%2C transcript variant X1	847644	898527	50884	0	1
GGT	gi|558499927|ref|NW_006210432.1|	851319	891319	40001	1	871319	C	A	0.0135135	8.00579	intronic(gene3912)	XM_014551921.1	collagen%2C type XVI%2C alpha 1%2C transcript variant X3	847644	898527	50884	0	1
GGT	gi|558499927|ref|NW_006210432.1|	851319	891319	40001	1	871319	C	A	0.0135135	8.00579	intronic(gene3912)	XM_014551922.1	collagen%2C type XVI%2C alpha 1%2C transcript variant X4	847644	898527	50884	0	1
GGT	gi|558499913|ref|NW_006210446.1|	457175	497175	40001	1	477175	T	C	0.0174825	6.92063	intronic(gene4271)	XM_006176536.2	protein kinase%2C DNA-activated%2C catalytic polypeptide;start_range=.,388629	388629	507929	119301	0	1
GGT	gi|558499813|ref|NW_006210546.1|	473445	513445	40001	1	493445	T	C	0.0106383	7.34386	intronic(gene6340)	XM_006178546.2	neurotrophic tyrosine kinase%2C receptor%2C type 3%2C transcript variant X1	302719	621572	318854	0	1
GGT	gi|558499813|ref|NW_006210546.1|	473445	513445	40001	1	493445	T	C	0.0106383	7.34386	intronic(gene6340)	XM_006178547.2	neurotrophic tyrosine kinase%2C receptor%2C type 3%2C transcript variant X3	302719	621548	318830	0	1
GGT	gi|558499813|ref|NW_006210546.1|	473445	513445	40001	1	493445	T	C	0.0106383	7.34386	intronic(gene6340)	XM_014554045.1	neurotrophic tyrosine kinase%2C receptor%2C type 3%2C transcript variant X2	341070	621572	280503	0	1
GGT	gi|558499793|ref|NW_006210566.1|	154208	194208	40001	1	174208	C	T	0.0108696	6.60507	intronic(gene6761)	XM_006179014.2	kinase suppressor of Ras 2	129545	349035	219491	0	1
GGT	gi|558499793|ref|NW_006210566.1|	1166023	1206023	40001	1	1186023	T	A	0.0155039	7.48504	intronic(gene6794)	XM_014554464.1	1-acylglycerol-3-phosphate O-acyltransferase 4%2C transcript variant X1	1119233	1225281	106049	0	1
GGT	gi|558499793|ref|NW_006210566.1|	1166023	1206023	40001	1	1186023	T	A	0.0155039	7.48504	intronic(gene6794)	XM_014554465.1	1-acylglycerol-3-phosphate O-acyltransferase 4%2C transcript variant X2	1124718	1225281	100564	0	1
GGT	gi|558499793|ref|NW_006210566.1|	1166023	1206023	40001	1	1186023	T	A	0.0155039	7.48504	intronic(gene6794)	XM_014554466.1	1-acylglycerol-3-phosphate O-acyltransferase 4%2C transcript variant X3	1119398	1225281	105884	0	1
GGT	gi|558499793|ref|NW_006210566.1|	1166023	1206023	40001	1	1186023	T	A	0.0155039	7.48504	intronic(gene6794)	XM_014554467.1	1-acylglycerol-3-phosphate O-acyltransferase 4%2C transcript variant X4	1119540	1225281	105742	0	1
GGT	gi|558499793|ref|NW_006210566.1|	1166023	1206023	40001	1	1186023	T	A	0.0155039	7.48504	intronic(gene6794)	XM_014554468.1	1-acylglycerol-3-phosphate O-acyltransferase 4%2C transcript variant X5	1119234	1238467	119234	0	1
GGT	gi|558499793|ref|NW_006210566.1|	1166023	1206023	40001	1	1186023	T	A	0.0155039	7.48504	intronic(gene6794)	XM_014554470.1	1-acylglycerol-3-phosphate O-acyltransferase 4%2C transcript variant X6	1119235	1219849	100615	0	1
GGT	gi|558499793|ref|NW_006210566.1|	1166023	1206023	40001	1	1186023	T	A	0.0155039	7.48504	intronic(gene6794)	XM_014554471.1	1-acylglycerol-3-phosphate O-acyltransferase 4%2C transcript variant X8	1119238	1221871	102634	0	1
GGT	gi|558499793|ref|NW_006210566.1|	1166023	1206023	40001	1	1186023	T	A	0.0155039	7.48504	intronic(gene6794)	XM_014554472.1	1-acylglycerol-3-phosphate O-acyltransferase 4%2C transcript variant X9	1119238	1221871	102634	0	1
GGT	gi|558499670|ref|NW_006210689.1|	1828159	1868159	40001	1	1848159	A	C	0.0234375	6.62559	intergenic(gene8698(dist=34537),gene8699(dist=83652))	XM_014555942.1	F-box protein 34%2C transcript variant X2	1810430	1863675	53246	0	1
GGT	gi|558499355|ref|NW_006211004.1|	562008	602008	40001	1	582008	G	A	0.0125	6.2748	intronic(gene13686)	XM_014560069.1	inositol 1%2C4%2C5-trisphosphate receptor%2C type 1%2C transcript variant X1	329805	630704	300900	0	1
GGT	gi|558499355|ref|NW_006211004.1|	562008	602008	40001	1	582008	G	A	0.0125	6.2748	intronic(gene13686)	XM_014560070.1	inositol 1%2C4%2C5-trisphosphate receptor%2C type 1%2C transcript variant X2	329805	630704	300900	0	1
GGT	gi|558499355|ref|NW_006211004.1|	562008	602008	40001	1	582008	G	A	0.0125	6.2748	intronic(gene13686)	XM_014560071.1	inositol 1%2C4%2C5-trisphosphate receptor%2C type 1%2C transcript variant X3	329805	630704	300900	0	1
GGT	gi|558499355|ref|NW_006211004.1|	562008	602008	40001	1	582008	G	A	0.0125	6.2748	intronic(gene13686)	XM_014560072.1	inositol 1%2C4%2C5-trisphosphate receptor%2C type 1%2C transcript variant X4	329805	630704	300900	0	1
GGT	gi|558499355|ref|NW_006211004.1|	562008	602008	40001	1	582008	G	A	0.0125	6.2748	intronic(gene13686)	XM_014560073.1	inositol 1%2C4%2C5-trisphosphate receptor%2C type 1%2C transcript variant X5	329805	630704	300900	0	1
GGT	gi|558499355|ref|NW_006211004.1|	562008	602008	40001	1	582008	G	A	0.0125	6.2748	intronic(gene13686)	XM_014560074.1	inositol 1%2C4%2C5-trisphosphate receptor%2C type 1%2C transcript variant X6	329805	630704	300900	0	1
GGT	gi|558499355|ref|NW_006211004.1|	562008	602008	40001	1	582008	G	A	0.0125	6.2748	intronic(gene13686)	XM_014560075.1	inositol 1%2C4%2C5-trisphosphate receptor%2C type 1%2C transcript variant X7	329805	630704	300900	0	1
GGT	gi|558499189|ref|NW_006211170.1|	363354	403354	40001	1	383354	C	T	0.0128205	6.06566	intronic(gene15656)	XM_014561569.1	holocarboxylase synthetase (biotin-(proprionyl-CoA-carboxylase (ATP-hydrolysing)) ligase)	359119	566157	207039	0	1
GGT	gi|558499098|ref|NW_006211261.1|	583141	623141	40001	1	603141	T	G	0.0148148	6.06639	intronic(gene16424)	XM_006188245.2	spen family transcriptional repressor%2C transcript variant X1	590471	644417	53947	0	1
GGT	gi|558499098|ref|NW_006211261.1|	583141	623141	40001	1	603141	T	G	0.0148148	6.06639	intronic(gene16424)	XM_014562235.1	spen family transcriptional repressor%2C transcript variant X2	591899	644417	52519	0	1
GGT	gi|558499073|ref|NW_006211286.1|	2350757	2390757	40001	1	2370757	C	T	0.0104895	6.20114	intronic(gene16903)	XM_014562595.1	fibronectin type III and ankyrin repeat domains 1	2333451	2432618	99168	0	1
GGT	gi|558499023|ref|NW_006211336.1|	1716024	1756024	40001	1	1736024	A	G	0.0105634	6.70228	intronic(gene17256)	XM_006189070.2	zinc finger protein%2C FOG family member 2	1429176	1768842	339667	0	1
GGT	gi|558498782|ref|NW_006211577.1|	627508	667508	40001	1	647508	G	A	0.015	7.06503	exon,synonymous(gene18903:rna28292:exon9:c.C1095T:p.A365A,)	XM_014564322.1	kinesin family member 6%2C transcript variant X1	546143	764696	218554	0	1
GGT	gi|558498782|ref|NW_006211577.1|	5956680	5996680	40001	1	5976680	T	C	0.0347222	7.17469	upstream(gene19012)	XM_014564264.1	ankyrin repeat domain 66	5968498	5984302	15805	0	1
GGT	gi|558498782|ref|NW_006211577.1|	5996292	6036292	40001	1	6016292	C	T	0.0181159	6.94738	intronic(gene19013)	XM_006190724.2	meprin A%2C alpha (PABA peptide hydrolase)	6000106	6023158	23053	0	1
GGT	gi|558498756|ref|NW_006211603.1|	2936306	2976306	40001	1	2956306	T	C	0.011194	7.08343	intronic(gene19195)	XM_014564513.1	coiled-coil domain containing 18%2C transcript variant X1	2894119	2989376	95258	0	1
GGT	gi|558498756|ref|NW_006211603.1|	2936306	2976306	40001	1	2956306	T	C	0.011194	7.08343	intronic(gene19195)	XM_014564514.1	coiled-coil domain containing 18%2C transcript variant X3	2889645	2989376	99732	0	1
GGT	gi|558498756|ref|NW_006211603.1|	2936306	2976306	40001	1	2956306	T	C	0.011194	7.08343	intronic(gene19195)	XM_014564515.1	coiled-coil domain containing 18%2C transcript variant X4	2889645	2987743	98099	0	1
GGT	gi|558498756|ref|NW_006211603.1|	3233629	3273629	40001	1	3253629	A	G	0.0189873	6.90942	intronic(gene19199)	XM_014564488.1	breast cancer anti-estrogen resistance 3	3179676	3396537	216862	0	1
GGT	gi|558498756|ref|NW_006211603.1|	4270092	4310092	40001	1	4290092	G	A	0.0117647	6.79052	intronic(gene19213)	XM_006190922.2	ALG14%2C UDP-N-acetylglucosaminyltransferase subunit	4264149	4343301	79153	0	1
GGT	gi|558498672|ref|NW_006211687.1|	2192395	2232395	40001	1	2212395	G	A	0.0125	7.36963	intronic(gene19756)	XM_006191380.2	visinin-like 1	2129233	2230423	101191	0	1
GGT	gi|558498555|ref|NW_006211804.1|	317354	357354	40001	1	337354	G	A	0.010989	6.63714	intronic(gene20340)	XM_006191904.2	prenyl (decaprenyl) diphosphate synthase%2C subunit 1	302403	338741	36339	0	1
GGT	gi|558491038|ref|NW_006218037.1|	7306290	7346290	40001	1	7326290	T	G	0.0145631	6.13399	intronic(gene24534)	XM_014568169.1	G-protein coupled receptor 183	7325260	7337653	12394	0	1
GGT	gi|558491038|ref|NW_006218037.1|	7306290	7346290	40001	1	7326290	T	G	0.0145631	6.13399	intronic(gene24534)	XM_014568170.1	UBA domain containing 2%2C transcript variant X1	7261217	7408398	147182	0	1
GGT	gi|558491038|ref|NW_006218037.1|	7306290	7346290	40001	1	7326290	T	G	0.0145631	6.13399	intronic(gene24534)	XM_014568171.1	UBA domain containing 2%2C transcript variant X2	7260226	7408401	148176	0	1
CHO	gi|558500092|ref|NW_006210267.1|	185990	225990	40001	1	205990	C	A	0.0111111	7.38307	intronic(gene864)	XM_014555589.1	DENN/MADD domain containing 1A	124438	616423	491986	0	1
CHO	gi|558500078|ref|NW_006210281.1|	146737	186737	40001	1	166737	T	C	0.016129	6.63263	intronic(gene1014)	XM_006173322.2	solute carrier family 6 (neurotransmitter transporter)%2C member 11%2C transcript variant X1	144355	254687	110333	0	1
CHO	gi|558500078|ref|NW_006210281.1|	146737	186737	40001	1	166737	T	C	0.016129	6.63263	intronic(gene1014)	XM_014556881.1	solute carrier family 6 (neurotransmitter transporter)%2C member 11%2C transcript variant X2	133439	254687	121249	0	1
CHO	gi|558500078|ref|NW_006210281.1|	404840	444840	40001	1	424840	T	G	0.0109489	6.32219	intergenic(gene1014(dist=174070),gene1015(dist=149819))	XM_014556895.1	ATPase%2C Ca++ transporting%2C plasma membrane 2%2C transcript variant X2	421333	679455	258123	0	1
CHO	gi|558500041|ref|NW_006210318.1|	1141754	1181754	40001	1	1161754	C	G	0.0294118	8.52528	intronic(gene1712)	XM_014562560.1	coiled-coil serine-rich protein 2%2C transcript variant X1	1145104	1240255	95152	0	1
CHO	gi|558500041|ref|NW_006210318.1|	1141754	1181754	40001	1	1161754	C	G	0.0294118	8.52528	intronic(gene1712)	XM_014562564.1	coiled-coil serine-rich protein 2%2C transcript variant X2	1145104	1238886	93783	0	1
CHO	gi|558500041|ref|NW_006210318.1|	1141754	1181754	40001	1	1161754	C	G	0.0294118	8.52528	intronic(gene1712)	XM_014562571.1	coiled-coil serine-rich protein 2%2C transcript variant X3	1145104	1238850	93747	0	1
CHO	gi|558500041|ref|NW_006210318.1|	1141754	1181754	40001	1	1161754	C	G	0.0294118	8.52528	intronic(gene1712)	XM_014562578.1	coiled-coil serine-rich protein 2%2C transcript variant X4	1145104	1238886	93783	0	1
CHO	gi|558500026|ref|NW_006210333.1|	733385	773385	40001	1	753385	T	G	0.0125	10.7418	exon,nonsynonymous(gene2160:rna3158:exon8:c.T911G:p.I304S,)	XM_006174444.2	spectrin%2C beta%2C non-erythrocytic 1	602921	799573	196653	0	1
CHO	gi|558500026|ref|NW_006210333.1|	959459	999459	40001	1	979459	T	G	0.0109489	6.35541	intronic(gene2161)	XM_014566004.1	echinoderm microtubule associated protein like 6;start_range=.,836289	836289	1048446	212158	0	1
CHO	gi|558500018|ref|NW_006210341.1|	1303175	1343175	40001	1	1323175	T	G	0.0144231	8.24212	intronic(gene2373)	XM_006174669.1	adaptor-related protein complex 1 associated regulatory protein%2C transcript variant X1	1318689	1350395	31707	0	1
CHO	gi|558500018|ref|NW_006210341.1|	1303175	1343175	40001	1	1323175	T	G	0.0144231	8.24212	intronic(gene2373)	XM_006174670.1	adaptor-related protein complex 1 associated regulatory protein%2C transcript variant X2	1318689	1350395	31707	0	1
CHO	gi|558500010|ref|NW_006210349.1|	312136	352136	40001	1	332136	C	G	0.0113636	10.0181	intronic(gene2565)	XM_006174851.2	adaptor-related protein complex 2%2C beta 1 subunit%2C transcript variant X1	239434	342713	103280	0	1
CHO	gi|558500010|ref|NW_006210349.1|	312136	352136	40001	1	332136	C	G	0.0113636	10.0181	intronic(gene2565)	XM_014550760.1	adaptor-related protein complex 2%2C beta 1 subunit%2C transcript variant X2	239461	342713	103253	0	1
CHO	gi|558499983|ref|NW_006210376.1|	1744608	1784608	40001	1	1764608	G	A	0.0114943	9.55312	intronic(gene3042)	XM_006175331.2	adhesion molecule%2C interacts with CXADR antigen 1	1759442	1783008	23567	0	1
CHO	gi|558499955|ref|NW_006210404.1|	718707	758707	40001	1	738707	C	T	0.0185185	7.55887	intergenic(gene3449(dist=3404),gene3450(dist=43528))	XM_006175733.2	calnexin%2C transcript variant X1	720363	747192	26830	0	1
CHO	gi|558499953|ref|NW_006210406.1|	59655	99655	40001	1	79655	A	C	0.0269231	6.09774	intronic(gene3493)	XM_014551596.1	monocarboxylate transporter 13%2C transcript variant X1	72072	84440	12369	0	1
CHO	gi|558499953|ref|NW_006210406.1|	59655	99655	40001	1	79655	A	C	0.0269231	6.09774	intronic(gene3493)	XM_014551597.1	monocarboxylate transporter 13%2C transcript variant X2	72133	84302	12170	0	1
CHO	gi|558499953|ref|NW_006210406.1|	59655	99655	40001	1	79655	A	C	0.0269231	6.09774	intronic(gene3493)	XM_014551598.1	monocarboxylate transporter 13%2C transcript variant X3	72072	84440	12369	0	1
CHO	gi|558499947|ref|NW_006210412.1|	77717	117717	40001	1	97717	T	G	0.0316456	6.74885	intronic(gene3611)	XM_006175909.2	phosphodiesterase 6A%2C cGMP-specific%2C rod%2C alpha%2C transcript variant X2	93599	149875	56277	0	1
CHO	gi|558499947|ref|NW_006210412.1|	77717	117717	40001	1	97717	T	G	0.0316456	6.74885	intronic(gene3611)	XM_006175910.2	phosphodiesterase 6A%2C cGMP-specific%2C rod%2C alpha%2C transcript variant X3	93599	149875	56277	0	1
CHO	gi|558499947|ref|NW_006210412.1|	77717	117717	40001	1	97717	T	G	0.0316456	6.74885	intronic(gene3611)	XM_006175911.2	phosphodiesterase 6A%2C cGMP-specific%2C rod%2C alpha%2C transcript variant X4	93599	149875	56277	0	1
CHO	gi|558499947|ref|NW_006210412.1|	77717	117717	40001	1	97717	T	G	0.0316456	6.74885	intronic(gene3611)	XM_014551690.1	phosphodiesterase 6A%2C cGMP-specific%2C rod%2C alpha%2C transcript variant X1	93599	149875	56277	0	1
CHO	gi|558499918|ref|NW_006210441.1|	2601895	2641895	40001	1	2621895	A	C	0.0108696	7.23822	downstream(gene4215,gene4216)	XM_014552157.1	mitochondrial ribosomal protein S7%2C transcript variant X2	2621593	2624874	3282	0	1
CHO	gi|558499910|ref|NW_006210449.1|	1039936	1079936	40001	1	1059936	A	C	0.0148515	7.45034	intronic(gene4291)	XM_014552210.1	uncharacterized LOC106728650%2C transcript variant X1	942847	1082385	139539	0	1
CHO	gi|558499910|ref|NW_006210449.1|	1039936	1079936	40001	1	1059936	A	C	0.0148515	7.45034	intronic(gene4291)	XM_014552211.1	uncharacterized LOC106728650%2C transcript variant X2	942847	1106537	163691	0	1
CHO	gi|558499910|ref|NW_006210449.1|	1039936	1079936	40001	1	1059936	A	C	0.0148515	7.45034	intronic(gene4291)	XM_014552212.1	uncharacterized LOC106728650%2C transcript variant X3	942847	1082385	139539	0	1
CHO	gi|558499888|ref|NW_006210471.1|	317625	357625	40001	1	337625	C	A	0.0117188	6.78058	intronic(gene4612)	XM_014552497.1	sodium channel%2C voltage gated%2C type X alpha subunit	277855	354247	76393	0	1
CHO	gi|558499882|ref|NW_006210477.1|	811466	851466	40001	1	831466	G	C	0.496479	7.62522	intronic(gene4778)	XM_014552661.1	XIAP associated factor 1%2C transcript variant X1	826852	839857	13006	0	1
CHO	gi|558499882|ref|NW_006210477.1|	811466	851466	40001	1	831466	G	C	0.496479	7.62522	intronic(gene4778)	XM_014552662.1	XIAP associated factor 1%2C transcript variant X2	826852	839857	13006	0	1
CHO	gi|558499882|ref|NW_006210477.1|	811466	851466	40001	1	831466	G	C	0.496479	7.62522	intronic(gene4778)	XM_014552664.1	XIAP associated factor 1%2C transcript variant X4	826852	839857	13006	0	1
CHO	gi|558499882|ref|NW_006210477.1|	882068	922068	40001	1	902068	T	G	0.0159574	8.49579	intronic(gene4781)	XM_006177019.2	mediator complex subunit 31	899161	906126	6966	0	1
CHO	gi|558499880|ref|NW_006210479.1|	1523181	1563181	40001	1	1543181	A	G	0.011194	7.74721	intronic(gene4867)	XM_014552717.1	WNK lysine deficient protein kinase 2	1484171	1603093	118923	0	1
CHO	gi|558499880|ref|NW_006210479.1|	1659488	1699488	40001	1	1679488	T	A	0.010101	6.81803	intronic(gene4868)	XM_006177102.1	family with sequence similarity 120A%2C transcript variant X1	1677451	1756578	79128	0	1
CHO	gi|558499880|ref|NW_006210479.1|	1659488	1699488	40001	1	1679488	T	A	0.010101	6.81803	intronic(gene4868)	XM_014552728.1	family with sequence similarity 120A%2C transcript variant X2	1677474	1755461	77988	0	1
CHO	gi|558499865|ref|NW_006210494.1|	1944882	1984882	40001	1	1964882	C	T	0.0286885	9.99841	intronic(gene5232)	XM_006177501.2	dynein%2C axonemal%2C heavy chain 5	1840922	2038268	197347	0	1
CHO	gi|558499857|ref|NW_006210502.1|	340953	380953	40001	1	360953	C	A	0.0131579	10.6974	intronic(gene5517)	XM_006177783.2	A kinase (PRKA) anchor protein 9%2C transcript variant X8	267141	407049	139909	0	1
CHO	gi|558499857|ref|NW_006210502.1|	340953	380953	40001	1	360953	C	A	0.0131579	10.6974	intronic(gene5517)	XM_014553312.1	A kinase (PRKA) anchor protein 9%2C transcript variant X1	268351	407049	138699	0	1
CHO	gi|558499857|ref|NW_006210502.1|	340953	380953	40001	1	360953	C	A	0.0131579	10.6974	intronic(gene5517)	XM_014553313.1	A kinase (PRKA) anchor protein 9%2C transcript variant X2	268351	407049	138699	0	1
CHO	gi|558499857|ref|NW_006210502.1|	340953	380953	40001	1	360953	C	A	0.0131579	10.6974	intronic(gene5517)	XM_014553314.1	A kinase (PRKA) anchor protein 9%2C transcript variant X3	268351	407049	138699	0	1
CHO	gi|558499857|ref|NW_006210502.1|	340953	380953	40001	1	360953	C	A	0.0131579	10.6974	intronic(gene5517)	XM_014553315.1	A kinase (PRKA) anchor protein 9%2C transcript variant X4	268351	407049	138699	0	1
CHO	gi|558499857|ref|NW_006210502.1|	340953	380953	40001	1	360953	C	A	0.0131579	10.6974	intronic(gene5517)	XM_014553316.1	A kinase (PRKA) anchor protein 9%2C transcript variant X5	267106	407049	139944	0	1
CHO	gi|558499857|ref|NW_006210502.1|	340953	380953	40001	1	360953	C	A	0.0131579	10.6974	intronic(gene5517)	XM_014553317.1	A kinase (PRKA) anchor protein 9%2C transcript variant X6	267141	407049	139909	0	1
CHO	gi|558499857|ref|NW_006210502.1|	340953	380953	40001	1	360953	C	A	0.0131579	10.6974	intronic(gene5517)	XM_014553318.1	A kinase (PRKA) anchor protein 9%2C transcript variant X7	268351	407049	138699	0	1
CHO	gi|558499857|ref|NW_006210502.1|	340953	380953	40001	1	360953	C	A	0.0131579	10.6974	intronic(gene5517)	XM_014553319.1	A kinase (PRKA) anchor protein 9%2C transcript variant X9	268351	407049	138699	0	1
CHO	gi|558499857|ref|NW_006210502.1|	340953	380953	40001	1	360953	C	A	0.0131579	10.6974	intronic(gene5517)	XM_014553320.1	A kinase (PRKA) anchor protein 9%2C transcript variant X10	268351	407049	138699	0	1
CHO	gi|558499857|ref|NW_006210502.1|	340953	380953	40001	1	360953	C	A	0.0131579	10.6974	intronic(gene5517)	XM_014553321.1	A kinase (PRKA) anchor protein 9%2C transcript variant X11	268351	407049	138699	0	1
CHO	gi|558499857|ref|NW_006210502.1|	340953	380953	40001	1	360953	C	A	0.0131579	10.6974	intronic(gene5517)	XM_014553322.1	A kinase (PRKA) anchor protein 9%2C transcript variant X12	268351	407049	138699	0	1
CHO	gi|558499845|ref|NW_006210514.1|	542924	582924	40001	1	562924	A	C	0.0284553	6.19877	intronic(gene5698)	XM_006177957.2	galectin-10	562824	567366	4543	0	1
CHO	gi|558499843|ref|NW_006210516.1|	1631066	1671066	40001	1	1651066	G	A	0.02	8.56825	intergenic(gene5854(dist=55248),gene5855(dist=15245))	XM_006178078.2	coiled-coil domain containing 63	1648668	1696166	47499	0	1
CHO	gi|558499834|ref|NW_006210525.1|	1088961	1128961	40001	1	1108961	T	G	0.0107914	6.4743	intronic(gene5994)	XM_006178227.2	WW domain containing oxidoreductase%2C transcript variant X1	889390	1796554	907165	0	1
CHO	gi|558499834|ref|NW_006210525.1|	1088961	1128961	40001	1	1108961	T	G	0.0107914	6.4743	intronic(gene5994)	XM_014553772.1	WW domain containing oxidoreductase%2C transcript variant X2	889389	1200572	311184	0	1
CHO	gi|558499834|ref|NW_006210525.1|	1088961	1128961	40001	1	1108961	T	G	0.0107914	6.4743	intronic(gene5994)	XM_014553773.1	WW domain containing oxidoreductase%2C transcript variant X3	889389	1371610	482222	0	1
CHO	gi|558499826|ref|NW_006210533.1|	360824	400824	40001	1	380824	C	T	0.0126582	8.77696	intronic(gene6136)	XM_014553861.1	cat eye syndrome chromosome region%2C candidate 2	364503	406853	42351	0	1
CHO	gi|558499818|ref|NW_006210541.1|	220731	260731	40001	1	240731	A	C	0.0144928	7.53881	intronic(gene6197)	XM_006195803.2	ATP/GTP binding protein-like 4	155611	622895	467285	0	1
CHO	gi|558499813|ref|NW_006210546.1|	473445	513445	40001	1	493445	T	C	0.0106383	6.47121	intronic(gene6340)	XM_006178546.2	neurotrophic tyrosine kinase%2C receptor%2C type 3%2C transcript variant X1	302719	621572	318854	0	1
CHO	gi|558499813|ref|NW_006210546.1|	473445	513445	40001	1	493445	T	C	0.0106383	6.47121	intronic(gene6340)	XM_006178547.2	neurotrophic tyrosine kinase%2C receptor%2C type 3%2C transcript variant X3	302719	621548	318830	0	1
CHO	gi|558499813|ref|NW_006210546.1|	473445	513445	40001	1	493445	T	C	0.0106383	6.47121	intronic(gene6340)	XM_014554045.1	neurotrophic tyrosine kinase%2C receptor%2C type 3%2C transcript variant X2	341070	621572	280503	0	1
CHO	gi|558499813|ref|NW_006210546.1|	4634392	4674392	40001	1	4654392	T	C	0.0176056	8.42872	intronic(gene6359)	XM_006178552.2	multiple C2 domains%2C transmembrane 2	4631681	4783582	151902	0	1
CHO	gi|558499810|ref|NW_006210549.1|	434548	474548	40001	1	454548	T	G	0.0153061	6.37056	intronic(gene6430)	XM_006178639.2	versican%2C transcript variant X1	369295	473844	104550	0	1
CHO	gi|558499810|ref|NW_006210549.1|	434548	474548	40001	1	454548	T	G	0.0153061	6.37056	intronic(gene6430)	XM_006178640.2	versican%2C transcript variant X2	369295	473844	104550	0	1
CHO	gi|558499810|ref|NW_006210549.1|	434548	474548	40001	1	454548	T	G	0.0153061	6.37056	intronic(gene6430)	XM_006178641.2	versican%2C transcript variant X3	369295	474581	105287	0	1
CHO	gi|558499798|ref|NW_006210561.1|	667597	707597	40001	1	687597	A	G	0.025	6.17697	intronic(gene6615)	XM_006178841.2	enoyl CoA hydratase%2C short chain%2C 1%2C mitochondrial	687193	692549	5357	0	1
CHO	gi|558499795|ref|NW_006210564.1|	1249718	1289718	40001	1	1269718	T	C	0.0116279	7.3306	intronic(gene6716)	XM_014554376.1	sodium- and chloride-dependent GABA transporter 2	1250839	1284999	34161	0	1
CHO	gi|558499793|ref|NW_006210566.1|	154208	194208	40001	1	174208	C	T	0.0108696	9.14386	intronic(gene6761)	XM_006179014.2	kinase suppressor of Ras 2	129545	349035	219491	0	1
CHO	gi|558499775|ref|NW_006210584.1|	1802455	1842455	40001	1	1822455	T	G	0.0182482	6.14174	intronic(gene7084)	XM_006179264.2	eukaryotic translation initiation factor 2%2C subunit 2 beta%2C 38kDa	1812653	1824984	12332	0	1
CHO	gi|558499724|ref|NW_006210635.1|	179808	219808	40001	1	199808	G	T	0.0368421	7.43161	intronic(gene7801)	XM_006179926.2	vav 3 guanine nucleotide exchange factor	10731	346723	335993	0	1
CHO	gi|558499720|ref|NW_006210639.1|	3225667	3265667	40001	1	3245667	T	G	0.0108696	7.28164	intronic(gene7917)	XM_006180045.1	discs%2C large homolog 5 (Drosophila)%2C transcript variant X2	3145738	3254226	108489	0	1
CHO	gi|558499720|ref|NW_006210639.1|	3225667	3265667	40001	1	3245667	T	G	0.0108696	7.28164	intronic(gene7917)	XM_014555346.1	discs%2C large homolog 5 (Drosophila)%2C transcript variant X1	3145738	3254217	108480	0	1
CHO	gi|558499710|ref|NW_006210649.1|	1833453	1873453	40001	1	1853453	T	G	0.0107914	6.30827	intronic(gene8136)	XM_014555517.1	CXADR-like membrane protein	1843120	1898060	54941	0	1
CHO	gi|558499693|ref|NW_006210666.1|	1266251	1306251	40001	1	1286251	A	C	0.0112782	10.4697	intronic(gene8437)	XM_006180567.2	WW domain containing E3 ubiquitin protein ligase 2%2C transcript variant X1	1264873	1383200	118328	0	1
CHO	gi|558499693|ref|NW_006210666.1|	1266251	1306251	40001	1	1286251	A	C	0.0112782	10.4697	intronic(gene8437)	XM_014555751.1	WW domain containing E3 ubiquitin protein ligase 2%2C transcript variant X2	1264873	1382882	118010	0	1
CHO	gi|558499687|ref|NW_006210672.1|	208870	248870	40001	1	228870	T	G	0.0182927	6.6694	intergenic(NONE(dist=NONE),gene8549(dist=56862))	XM_006180685.2	contactin 4	13771	699939	686169	0	1
CHO	gi|558499675|ref|NW_006210684.1|	56712	96712	40001	1	76712	A	T	0.0126582	9.62103	intronic(gene8643)	XM_006180778.1	pleckstrin homology domain containing%2C family G (with RhoGef domain) member 7	48336	82628	34293	0	1
CHO	gi|558499670|ref|NW_006210689.1|	1828159	1868159	40001	1	1848159	A	C	0.0234375	9.58988	intergenic(gene8698(dist=34537),gene8699(dist=83652))	XM_014555942.1	F-box protein 34%2C transcript variant X2	1810430	1863675	53246	0	1
CHO	gi|558499643|ref|NW_006210716.1|	145954	185954	40001	1	165954	C	T	0.0192308	8.60387	intronic(gene9212)	XM_014556376.1	ATPase%2C class I%2C type 8B%2C member 4%2C transcript variant X1	51034	257594	206561	0	1
CHO	gi|558499643|ref|NW_006210716.1|	145954	185954	40001	1	165954	C	T	0.0192308	8.60387	intronic(gene9212)	XM_014556377.1	ATPase%2C class I%2C type 8B%2C member 4%2C transcript variant X2	51034	260806	209773	0	1
CHO	gi|558499643|ref|NW_006210716.1|	145954	185954	40001	1	165954	C	T	0.0192308	8.60387	intronic(gene9212)	XM_014556378.1	ATPase%2C class I%2C type 8B%2C member 4%2C transcript variant X3	51034	257298	206265	0	1
CHO	gi|558499643|ref|NW_006210716.1|	145954	185954	40001	1	165954	C	T	0.0192308	8.60387	intronic(gene9212)	XM_014556379.1	ATPase%2C class I%2C type 8B%2C member 4%2C transcript variant X4	51034	257594	206561	0	1
CHO	gi|558499643|ref|NW_006210716.1|	145954	185954	40001	1	165954	C	T	0.0192308	8.60387	intronic(gene9212)	XM_014556380.1	ATPase%2C class I%2C type 8B%2C member 4%2C transcript variant X5	51034	245111	194078	0	1
CHO	gi|558499631|ref|NW_006210728.1|	2999908	3039908	40001	1	3019908	C	G	0.037234	7.73232	intronic(gene9363)	XM_006181433.2	clathrin%2C heavy chain (Hc)%2C transcript variant X2	2963420	3021666	58247	0	1
CHO	gi|558499631|ref|NW_006210728.1|	2999908	3039908	40001	1	3019908	C	G	0.037234	7.73232	intronic(gene9363)	XM_014556516.1	clathrin%2C heavy chain (Hc)%2C transcript variant X1	2963420	3021621	58202	0	1
CHO	gi|558499619|ref|NW_006210740.1|	65916	105916	40001	1	85916	A	T	0.0196078	6.71702	intergenic(NONE(dist=NONE),gene9583(dist=49170))	XM_006181677.2	sphingomyelin synthase 1%2C transcript variant X3	35328	173440	138113	0	1
CHO	gi|558499619|ref|NW_006210740.1|	65916	105916	40001	1	85916	A	T	0.0196078	6.71702	intergenic(NONE(dist=NONE),gene9583(dist=49170))	XM_014556705.1	sphingomyelin synthase 1%2C transcript variant X1	37264	172159	134896	0	1
CHO	gi|558499619|ref|NW_006210740.1|	65916	105916	40001	1	85916	A	T	0.0196078	6.71702	intergenic(NONE(dist=NONE),gene9583(dist=49170))	XM_014556706.1	sphingomyelin synthase 1%2C transcript variant X2	81409	172159	90751	0	1
CHO	gi|558499607|ref|NW_006210752.1|	1675268	1715268	40001	1	1695268	T	G	0.0112782	8.03496	intergenic(gene9801(dist=28068),gene9802(dist=8526))	XM_006181908.2	leucine rich repeat containing 8 family%2C member A%2C transcript variant X1	1688652	1713090	24439	0	1
CHO	gi|558499607|ref|NW_006210752.1|	1675268	1715268	40001	1	1695268	T	G	0.0112782	8.03496	intergenic(gene9801(dist=28068),gene9802(dist=8526))	XM_014556904.1	leucine rich repeat containing 8 family%2C member A%2C transcript variant X2	1688652	1713090	24439	0	1
CHO	gi|558499593|ref|NW_006210766.1|	1201326	1241326	40001	1	1221326	A	C	0.0253165	6.55848	intronic(gene9918)	XM_014557069.1	CUGBP%2C Elav-like family member 6	1212623	1230583	17961	0	1
CHO	gi|558499592|ref|NW_006210767.1|	1563642	1603642	40001	1	1583642	G	A	0.0131579	10.6018	intronic(gene9978)	XM_006182101.2	interphotoreceptor matrix proteoglycan 1	1489259	1591456	102198	0	1
CHO	gi|558499586|ref|NW_006210773.1|	1469440	1509440	40001	1	1489440	A	T	0.0104895	7.85277	intronic(gene10201)	XM_006182262.2	protein phosphatase 2%2C regulatory subunit B%2C beta%2C transcript variant X1	1118914	1544008	425095	0	1
CHO	gi|558499586|ref|NW_006210773.1|	1469440	1509440	40001	1	1489440	A	T	0.0104895	7.85277	intronic(gene10201)	XM_006182263.2	protein phosphatase 2%2C regulatory subunit B%2C beta%2C transcript variant X2	1118914	1521520	402607	0	1
CHO	gi|558499564|ref|NW_006210795.1|	1746043	1786043	40001	1	1766043	A	C	0.0108696	6.33721	intergenic(gene10528(dist=7944),NONE(dist=NONE))	XM_006182611.2	cadherin 9%2C type 2 (T1-cadherin)%2C transcript variant X2	1685551	1797660	112110	0	1
CHO	gi|558499564|ref|NW_006210795.1|	1746043	1786043	40001	1	1766043	A	C	0.0108696	6.33721	intergenic(gene10528(dist=7944),NONE(dist=NONE))	XM_014557539.1	cadherin 9%2C type 2 (T1-cadherin)%2C transcript variant X1	1685551	1797660	112110	0	1
CHO	gi|558499560|ref|NW_006210799.1|	368374	408374	40001	1	388374	A	C	0.015873	6.29295	intronic(gene10579)	XM_006182666.2	leucine-rich repeat kinase 1%2C transcript variant X1	278770	397099	118330	0	1
CHO	gi|558499545|ref|NW_006210814.1|	1127982	1167982	40001	1	1147982	A	C	0.0246914	6.72043	intronic(gene10785)	XM_006182865.2	ceramide synthase 6%2C transcript variant X2	945294	1231808	286515	0	1
CHO	gi|558499545|ref|NW_006210814.1|	1127982	1167982	40001	1	1147982	A	C	0.0246914	6.72043	intronic(gene10785)	XM_014557738.1	ceramide synthase 6%2C transcript variant X1	945858	1231808	285951	0	1
CHO	gi|558499522|ref|NW_006210837.1|	263240	303240	40001	1	283240	C	A	0.0121951	8.85814	intronic(gene11177)	XM_006183291.2	SPHK1 interactor%2C AKAP domain containing	162160	297992	135833	0	1
CHO	gi|558499521|ref|NW_006210838.1|	329993	369993	40001	1	349993	G	T	0.0122951	7.35263	intronic(gene11219)	XM_014558050.1	DEAD (Asp-Glu-Ala-Asp) box polypeptide 31;start_range=.,338086	338086	402163	64078	0	1
CHO	gi|558499505|ref|NW_006210854.1|	979506	1019506	40001	1	999506	T	G	0.0107143	6.06308	intronic(gene11389)	XM_006183476.2	heat shock 70kDa protein 12A	851028	1006659	155632	0	1
CHO	gi|558499505|ref|NW_006210854.1|	2315221	2355221	40001	1	2335221	A	C	0.0136364	6.36324	intronic(gene11402)	XM_006183486.2	TruB pseudouridine (psi) synthase family member 1	2311322	2340889	29568	0	1
CHO	gi|558499495|ref|NW_006210864.1|	3843366	3883366	40001	1	3863366	C	T	0.0189873	6.75208	exon,synonymous(gene11561:rna17354:exon64:c.G10596A:p.S3532S,)	XM_006183614.2	dynein%2C axonemal%2C heavy chain 6	3835496	3985931	150436	0	1
CHO	gi|558499491|ref|NW_006210868.1|	122485	162485	40001	1	142485	T	G	0.0179856	6.0992	intronic(gene11627)	XM_006183717.2	pecanex-like 2 (Drosophila)%2C transcript variant X1	100688	218007	117320	0	1
CHO	gi|558499491|ref|NW_006210868.1|	122485	162485	40001	1	142485	T	G	0.0179856	6.0992	intronic(gene11627)	XM_014558404.1	pecanex-like 2 (Drosophila)%2C transcript variant X2	102616	218007	115392	0	1
CHO	gi|558499491|ref|NW_006210868.1|	122485	162485	40001	1	142485	T	G	0.0179856	6.0992	intronic(gene11627)	XM_014558405.1	pecanex-like 2 (Drosophila)%2C transcript variant X3	111307	218007	106701	0	1
CHO	gi|558499478|ref|NW_006210881.1|	924365	964365	40001	1	944365	C	A	0.0111111	6.1458	intronic(gene11796)	XM_014558519.1	Ca++-dependent secretion activator 2%2C transcript variant X1	642869	1092496	449628	0	1
CHO	gi|558499478|ref|NW_006210881.1|	924365	964365	40001	1	944365	C	A	0.0111111	6.1458	intronic(gene11796)	XM_014558520.1	Ca++-dependent secretion activator 2%2C transcript variant X2	642869	1092496	449628	0	1
CHO	gi|558499478|ref|NW_006210881.1|	924365	964365	40001	1	944365	C	A	0.0111111	6.1458	intronic(gene11796)	XM_014558521.1	Ca++-dependent secretion activator 2%2C transcript variant X3	642869	1092496	449628	0	1
CHO	gi|558499478|ref|NW_006210881.1|	924365	964365	40001	1	944365	C	A	0.0111111	6.1458	intronic(gene11796)	XM_014558522.1	Ca++-dependent secretion activator 2%2C transcript variant X4	642869	1092496	449628	0	1
CHO	gi|558499478|ref|NW_006210881.1|	924365	964365	40001	1	944365	C	A	0.0111111	6.1458	intronic(gene11796)	XM_014558523.1	Ca++-dependent secretion activator 2%2C transcript variant X5	642869	1092496	449628	0	1
CHO	gi|558499477|ref|NW_006210882.1|	3634094	3674094	40001	1	3654094	T	G	0.0112782	6.86536	intergenic(gene11855(dist=30183),gene11861(dist=673069))	XM_006183911.2	nuclear receptor interacting protein 1%2C transcript variant X1	3619904	3703289	83386	0	1
CHO	gi|558499477|ref|NW_006210882.1|	3634094	3674094	40001	1	3654094	T	G	0.0112782	6.86536	intergenic(gene11855(dist=30183),gene11861(dist=673069))	XM_014558561.1	nuclear receptor interacting protein 1%2C transcript variant X2	3619904	3703289	83386	0	1
CHO	gi|558499472|ref|NW_006210887.1|	2429660	2469660	40001	1	2449660	C	G	0.0114943	11.7066	intronic(gene11911)	XM_006183956.2	cadherin 13	1714519	2649446	934928	0	1
CHO	gi|558499469|ref|NW_006210890.1|	499244	539244	40001	1	519244	C	T	0.0138889	9.65549	intronic(gene11937)	XM_014558615.1	voltage-dependent calcium channel subunit alpha-2/delta-3;start_range=.,6369	6369	543398	537030	0	1
CHO	gi|558499457|ref|NW_006210902.1|	8055990	8095990	40001	1	8075990	A	C	0.0227273	6.9899	intronic(gene12206)	XM_006184227.2	chromosome unknown open reading frame%2C human C14orf159%2C transcript variant X4	8002074	8082534	80461	0	1
CHO	gi|558499457|ref|NW_006210902.1|	8055990	8095990	40001	1	8075990	A	C	0.0227273	6.9899	intronic(gene12206)	XM_014558776.1	chromosome unknown open reading frame%2C human C14orf159%2C transcript variant X1	8002074	8082534	80461	0	1
CHO	gi|558499457|ref|NW_006210902.1|	8055990	8095990	40001	1	8075990	A	C	0.0227273	6.9899	intronic(gene12206)	XM_014558777.1	chromosome unknown open reading frame%2C human C14orf159%2C transcript variant X2	8002074	8121281	119208	0	1
CHO	gi|558499457|ref|NW_006210902.1|	8055990	8095990	40001	1	8075990	A	C	0.0227273	6.9899	intronic(gene12206)	XM_014558778.1	chromosome unknown open reading frame%2C human C14orf159%2C transcript variant X3	8002074	8121470	119397	0	1
CHO	gi|558499457|ref|NW_006210902.1|	8055990	8095990	40001	1	8075990	A	C	0.0227273	6.9899	intronic(gene12206)	XM_014558780.1	chromosome unknown open reading frame%2C human C14orf159%2C transcript variant X5	8002074	8082534	80461	0	1
CHO	gi|558499447|ref|NW_006210912.1|	103892	143892	40001	1	123892	G	A	0.0104895	9.66876	exon,synonymous(gene12272:rna18361:exon4:c.G402A:p.L134L,)	XM_006184269.2	sel-1 suppressor of lin-12-like (C. elegans)	102272	152954	50683	0	1
CHO	gi|558499428|ref|NW_006210931.1|	2536358	2576358	40001	1	2556358	T	C	0.0141509	6.90864	intronic(gene12670)	XM_006184682.2	zinc finger protein 277%2C transcript variant X1	2484796	2584213	99418	0	1
CHO	gi|558499428|ref|NW_006210931.1|	2536358	2576358	40001	1	2556358	T	C	0.0141509	6.90864	intronic(gene12670)	XM_014559239.1	zinc finger protein 277%2C transcript variant X2	2484796	2584143	99348	0	1
CHO	gi|558499426|ref|NW_006210933.1|	3297302	3337302	40001	1	3317302	T	G	0.0178571	6.72661	intronic(gene12733)	XM_006184744.2	glutamate receptor%2C metabotropic 8	3294744	3962106	667363	0	1
CHO	gi|558499367|ref|NW_006210992.1|	715421	755421	40001	1	735421	A	T	0.0346154	6.27423	intronic(gene13547)	XM_006185506.1	pyroglutamylated RFamide peptide receptor	720104	760150	40047	0	1
CHO	gi|558499342|ref|NW_006211017.1|	1749619	1789619	40001	1	1769619	C	T	0.0120482	10.093	intergenic(gene13846(dist=17929),gene13847(dist=1884))	XM_014560160.1	adrenergic%2C beta%2C receptor kinase 2	1768175	1859013	90839	0	1
CHO	gi|558499309|ref|NW_006211050.1|	3355741	3395741	40001	1	3375741	T	G	0.0106383	6.24436	intronic(gene14268)	XM_014560419.1	breast carcinoma amplified sequence 1	3342943	3433132	90190	0	1
CHO	gi|558499299|ref|NW_006211060.1|	523492	563492	40001	1	543492	C	T	0.0113636	9.29782	intronic(gene14487)	XM_006186367.2	glutamate receptor%2C ionotropic%2C AMPA 4%2C transcript variant X2	202420	634464	432045	0	1
CHO	gi|558499299|ref|NW_006211060.1|	523492	563492	40001	1	543492	C	T	0.0113636	9.29782	intronic(gene14487)	XM_006186368.2	glutamate receptor%2C ionotropic%2C AMPA 4%2C transcript variant X1	202420	634464	432045	0	1
CHO	gi|558499299|ref|NW_006211060.1|	523492	563492	40001	1	543492	C	T	0.0113636	9.29782	intronic(gene14487)	XM_006186369.2	glutamate receptor%2C ionotropic%2C AMPA 4%2C transcript variant X6	274565	634464	359900	0	1
CHO	gi|558499299|ref|NW_006211060.1|	523492	563492	40001	1	543492	C	T	0.0113636	9.29782	intronic(gene14487)	XM_014560625.1	glutamate receptor%2C ionotropic%2C AMPA 4%2C transcript variant X3	202776	634464	431689	0	1
CHO	gi|558499299|ref|NW_006211060.1|	523492	563492	40001	1	543492	C	T	0.0113636	9.29782	intronic(gene14487)	XM_014560626.1	glutamate receptor%2C ionotropic%2C AMPA 4%2C transcript variant X4	202776	634464	431689	0	1
CHO	gi|558499299|ref|NW_006211060.1|	523492	563492	40001	1	543492	C	T	0.0113636	9.29782	intronic(gene14487)	XM_014560627.1	glutamate receptor%2C ionotropic%2C AMPA 4%2C transcript variant X5	209280	634464	425185	0	1
CHO	gi|558499286|ref|NW_006211073.1|	2190817	2230817	40001	1	2210817	A	C	0.0174419	6.1894	intronic(gene14564)	XM_006186439.2	RAD51 paralog B	1803312	2314266	510955	0	1
CHO	gi|558499282|ref|NW_006211077.1|	2236449	2276449	40001	1	2256449	A	T	0.0319149	6.94688	intergenic(gene14602(dist=50072),gene14604(dist=184882))	XM_014560702.1	collectin sub-family member 10 (C-type lectin)%2C transcript variant X2	2206821	2603393	396573	0	1
CHO	gi|558499282|ref|NW_006211077.1|	2236449	2276449	40001	1	2256449	A	T	0.0319149	6.94688	intergenic(gene14602(dist=50072),gene14604(dist=184882))	XM_014560703.1	collectin sub-family member 10 (C-type lectin)%2C transcript variant X3	2206768	2603393	396626	0	1
CHO	gi|558499282|ref|NW_006211077.1|	2236449	2276449	40001	1	2256449	A	T	0.0319149	6.94688	intergenic(gene14602(dist=50072),gene14604(dist=184882))	XM_014560705.1	collectin sub-family member 10 (C-type lectin)%2C transcript variant X5	2206821	2603393	396573	0	1
CHO	gi|558499252|ref|NW_006211107.1|	240771	280771	40001	1	260771	T	G	0.0107143	6.30815	intronic(gene15001)	XM_006186926.2	erythrocyte membrane protein band 4.1-like 3%2C transcript variant X7	223312	303954	80643	0	1
CHO	gi|558499252|ref|NW_006211107.1|	240771	280771	40001	1	260771	T	G	0.0107143	6.30815	intronic(gene15001)	XM_014561115.1	erythrocyte membrane protein band 4.1-like 3%2C transcript variant X1	223618	299488	75871	0	1
CHO	gi|558499252|ref|NW_006211107.1|	240771	280771	40001	1	260771	T	G	0.0107143	6.30815	intronic(gene15001)	XM_014561116.1	erythrocyte membrane protein band 4.1-like 3%2C transcript variant X2	224087	299488	75402	0	1
CHO	gi|558499252|ref|NW_006211107.1|	240771	280771	40001	1	260771	T	G	0.0107143	6.30815	intronic(gene15001)	XM_014561117.1	erythrocyte membrane protein band 4.1-like 3%2C transcript variant X3	224087	299488	75402	0	1
CHO	gi|558499252|ref|NW_006211107.1|	240771	280771	40001	1	260771	T	G	0.0107143	6.30815	intronic(gene15001)	XM_014561118.1	erythrocyte membrane protein band 4.1-like 3%2C transcript variant X4	224087	299488	75402	0	1
CHO	gi|558499252|ref|NW_006211107.1|	240771	280771	40001	1	260771	T	G	0.0107143	6.30815	intronic(gene15001)	XM_014561119.1	erythrocyte membrane protein band 4.1-like 3%2C transcript variant X5	224087	299488	75402	0	1
CHO	gi|558499252|ref|NW_006211107.1|	240771	280771	40001	1	260771	T	G	0.0107143	6.30815	intronic(gene15001)	XM_014561120.1	erythrocyte membrane protein band 4.1-like 3%2C transcript variant X6	224087	299488	75402	0	1
CHO	gi|558499252|ref|NW_006211107.1|	4274586	4314586	40001	1	4294586	A	C	0.0186567	6.42858	intronic(gene15037)	XM_014561096.1	protein tyrosine phosphatase%2C non-receptor type 2%2C transcript variant X1	4272779	4316158	43380	0	1
CHO	gi|558499252|ref|NW_006211107.1|	4274586	4314586	40001	1	4294586	A	C	0.0186567	6.42858	intronic(gene15037)	XM_014561097.1	protein tyrosine phosphatase%2C non-receptor type 2%2C transcript variant X2	4266879	4316155	49277	0	1
CHO	gi|558499252|ref|NW_006211107.1|	4274586	4314586	40001	1	4294586	A	C	0.0186567	6.42858	intronic(gene15037)	XM_014561098.1	protein tyrosine phosphatase%2C non-receptor type 2%2C transcript variant X3	4272778	4306873	34096	0	1
CHO	gi|558499252|ref|NW_006211107.1|	4274586	4314586	40001	1	4294586	A	C	0.0186567	6.42858	intronic(gene15037)	XM_014561099.1	protein tyrosine phosphatase%2C non-receptor type 2%2C transcript variant X4	4272778	4303453	30676	0	1
CHO	gi|558499233|ref|NW_006211126.1|	5790482	5830482	40001	1	5810482	A	C	0.0122951	7.12501	intergenic(gene15223(dist=16418),gene15225(dist=67315))	XM_006187136.2	attractin	5711215	5830479	119265	0	1
CHO	gi|558499230|ref|NW_006211129.1|	5204571	5244571	40001	1	5224571	T	G	0.0227273	6.17685	intronic(gene15288)	XM_006187173.2	synovial sarcoma translocation%2C chromosome 18%2C transcript variant X1	5210577	5262879	52303	0	1
CHO	gi|558499230|ref|NW_006211129.1|	5204571	5244571	40001	1	5224571	T	G	0.0227273	6.17685	intronic(gene15288)	XM_006187174.1	synovial sarcoma translocation%2C chromosome 18%2C transcript variant X2	5210577	5263958	53382	0	1
CHO	gi|558499206|ref|NW_006211153.1|	1246109	1286109	40001	1	1266109	A	C	0.0149254	6.88974	intronic(gene15477)	XM_006187316.2	fructose-1%2C6-bisphosphatase isozyme 2	1243074	1268233	25160	0	1
CHO	gi|558499200|ref|NW_006211159.1|	941776	981776	40001	1	961776	T	G	0.0202703	6.09084	intronic(gene15508)	XM_014561453.1	EPH receptor A7	853323	1007928	154606	0	1
CHO	gi|558499189|ref|NW_006211170.1|	363354	403354	40001	1	383354	C	T	0.0128205	6.75157	intronic(gene15656)	XM_014561569.1	holocarboxylase synthetase (biotin-(proprionyl-CoA-carboxylase (ATP-hydrolysing)) ligase)	359119	566157	207039	0	1
CHO	gi|558499184|ref|NW_006211175.1|	24847	64847	40001	1	44847	T	G	0.0107143	8.32031	intronic(gene15778)	XM_006187584.2	cytochrome P450 2J2	36709	64650	27942	0	1
CHO	gi|558499178|ref|NW_006211181.1|	2890405	2930405	40001	1	2910405	G	T	0.012605	6.12524	intergenic(gene15805(dist=184152),gene15806(dist=26616))	XM_006187604.2	LY6/PLAUR domain containing 6%2C transcript variant X3	2865177	2961583	96407	0	1
CHO	gi|558499178|ref|NW_006211181.1|	2890405	2930405	40001	1	2910405	G	T	0.012605	6.12524	intergenic(gene15805(dist=184152),gene15806(dist=26616))	XM_014561717.1	LY6/PLAUR domain containing 6%2C transcript variant X1	2865177	2960052	94876	0	1
CHO	gi|558499160|ref|NW_006211199.1|	403818	443818	40001	1	423818	A	C	0.0141844	6.96742	intronic(gene15886)	XM_006187704.1	KH domain containing%2C RNA binding%2C signal transduction associated 2	385895	893513	507619	0	1
CHO	gi|558499111|ref|NW_006211248.1|	2802655	2842655	40001	1	2822655	C	T	0.0115385	8.58613	intronic(gene16311)	XM_006188177.1	dynein%2C axonemal%2C heavy chain 14	2657061	2915993	258933	0	1
CHO	gi|558499111|ref|NW_006211248.1|	7761525	7801525	40001	1	7781525	A	G	0.0131579	8.29923	intronic(gene16357)	XM_014562165.1	G patch domain containing 2%2C transcript variant X1	7670364	7805094	134731	0	1
CHO	gi|558499111|ref|NW_006211248.1|	9299993	9339993	40001	1	9319993	G	A	0.0111111	8.07989	intronic(gene16363)	XM_014562146.1	potassium channel tetramerization domain containing 3	9308427	9358704	50278	0	1
CHO	gi|558499089|ref|NW_006211270.1|	5880491	5920491	40001	1	5900491	G	C	0.025	6.17474	intronic(gene16583)	XM_014562346.1	hook microtubule-tethering protein 3	5837976	5904194	66219	0	1
CHO	gi|558499076|ref|NW_006211283.1|	4110590	4150590	40001	1	4130590	T	G	0.0108696	6.1546	intronic(gene16802)	XM_006188632.2	DEAH (Asp-Glu-Ala-His) box polypeptide 35%2C transcript variant X1	4087695	4151777	64083	0	1
CHO	gi|558499076|ref|NW_006211283.1|	4110590	4150590	40001	1	4130590	T	G	0.0108696	6.1546	intronic(gene16802)	XM_014562521.1	DEAH (Asp-Glu-Ala-His) box polypeptide 35%2C transcript variant X2	4087695	4151777	64083	0	1
CHO	gi|558499076|ref|NW_006211283.1|	4110590	4150590	40001	1	4130590	T	G	0.0108696	6.1546	intronic(gene16802)	XM_014562522.1	DEAH (Asp-Glu-Ala-His) box polypeptide 35%2C transcript variant X3	4087695	4147702	60008	0	1
CHO	gi|558499076|ref|NW_006211283.1|	4110590	4150590	40001	1	4130590	T	G	0.0108696	6.1546	intronic(gene16802)	XM_014562524.1	DEAH (Asp-Glu-Ala-His) box polypeptide 35%2C transcript variant X5	4087751	4151777	64027	0	1
CHO	gi|558499070|ref|NW_006211289.1|	92012	132012	40001	1	112012	T	G	0.0255102	6.68414	intronic(gene16947)	XM_014562662.1	zinc finger protein 33B-like	108739	130478	21740	0	1
CHO	gi|558499037|ref|NW_006211322.1|	215499	255499	40001	1	235499	T	A	0.012931	7.17461	intronic(gene17193)	XM_006189014.2	protein unc-13 homolog C;start_range=.,3990	3990	432675	428686	0	1
CHO	gi|558499005|ref|NW_006211354.1|	4655668	4695668	40001	1	4675668	C	T	0.0102041	7.35974	intronic(gene17411)	XM_014563004.1	ArfGAP with SH3 domain%2C ankyrin repeat and PH domain 1	4666693	4923536	256844	0	1
CHO	gi|558498934|ref|NW_006211425.1|	662941	702941	40001	1	682941	G	A	0.0197368	6.5825	intergenic(gene17785(dist=2284),gene17786(dist=25297))	XM_006189551.2	family with sequence similarity 167%2C member A	652343	683260	30918	0	1
CHO	gi|558498933|ref|NW_006211426.1|	3368700	3408700	40001	1	3388700	T	G	0.019084	6.41669	intronic(gene17815)	XM_014563370.1	tumor protein D52-like 1%2C transcript variant X2	3357908	3389901	31994	0	1
CHO	gi|558498919|ref|NW_006211440.1|	95545	135545	40001	1	115545	G	A	0.0116279	10.9835	intronic(gene17999)	XM_014563520.1	G protein-coupled receptor 158	74048	234831	160784	0	1
CHO	gi|558498887|ref|NW_006211472.1|	35584	75584	40001	1	55584	T	C	0.0104895	6.06307	intronic(gene18250)	XM_006190009.1	centromere protein P	2290	187728	185439	0	1
CHO	gi|558498870|ref|NW_006211489.1|	329114	369114	40001	1	349114	A	C	0.011194	7.80431	intronic(gene18350)	XM_006190096.2	cyclin-dependent kinase-like 5	318772	417786	99015	0	1
CHO	gi|558498858|ref|NW_006211501.1|	476585	516585	40001	1	496585	T	G	0.0145631	6.80676	intronic(gene18421)	XM_006190160.1	collagen%2C type XXIV%2C alpha 1	317014	622975	305962	0	1
CHO	gi|558498848|ref|NW_006211511.1|	101782	141782	40001	1	121782	A	C	0.0140845	6.54462	intronic(gene18567)	XM_014564025.1	ATP-binding cassette sub-family A member 9	94417	147298	52882	0	1
CHO	gi|558498797|ref|NW_006211562.1|	198863	238863	40001	1	218863	A	C	0.0117647	8.30545	intronic(gene18787)	XM_006190523.2	ATP-binding cassette%2C sub-family B (MDR/TAP)%2C member 8%2C transcript variant X1	212176	227150	14975	0	1
CHO	gi|558498797|ref|NW_006211562.1|	198863	238863	40001	1	218863	A	C	0.0117647	8.30545	intronic(gene18787)	XM_014564161.1	ATP-binding cassette%2C sub-family B (MDR/TAP)%2C member 8%2C transcript variant X2	212170	227150	14981	0	1
CHO	gi|558498794|ref|NW_006211565.1|	1200111	1240111	40001	1	1220111	T	A	0.0379747	6.7799	intronic(gene18822)	XM_014564208.1	glycerol kinase 5 (putative)	1189231	1234895	45665	0	1
CHO	gi|558498782|ref|NW_006211577.1|	570933	610933	40001	1	590933	G	A	0.0133333	14.2752	intronic(gene18903)	XM_014564322.1	kinesin family member 6%2C transcript variant X1	546143	764696	218554	0	1
CHO	gi|558498782|ref|NW_006211577.1|	570933	610933	40001	1	590933	G	A	0.0133333	14.2752	intronic(gene18903)	XM_014564323.1	kinesin family member 6%2C transcript variant X2	471971	615598	143628	0	1
CHO	gi|558498782|ref|NW_006211577.1|	570933	610933	40001	1	590933	G	A	0.0133333	14.2752	intronic(gene18903)	XM_014564324.1	kinesin family member 6%2C transcript variant X3	471971	615598	143628	0	1
CHO	gi|558498782|ref|NW_006211577.1|	1259050	1299050	40001	1	1279050	A	C	0.0107914	7.18738	intronic(gene18909)	XM_014564371.1	leucine rich repeat and fibronectin type III domain containing 2	1229120	1395446	166327	0	1
CHO	gi|558498782|ref|NW_006211577.1|	6529377	6569377	40001	1	6549377	T	G	0.0137615	6.68106	intronic(gene19018)	XM_006190727.2	adhesion G protein-coupled receptor F2%2C transcript variant X1	6535721	6555842	20122	0	1
CHO	gi|558498782|ref|NW_006211577.1|	6529377	6569377	40001	1	6549377	T	G	0.0137615	6.68106	intronic(gene19018)	XM_014564370.1	adhesion G protein-coupled receptor F2%2C transcript variant X2	6535721	6555842	20122	0	1
CHO	gi|558498781|ref|NW_006211578.1|	30559	70559	40001	1	50559	G	A	0.0248227	6.54772	intronic(gene19037)	XM_006190773.2	protocadherin 19	9	94261	94253	0	1
CHO	gi|558498767|ref|NW_006211592.1|	593977	633977	40001	1	613977	A	C	0.0119048	7.79474	intronic(gene19144)	XM_006190870.2	protein tyrosine phosphatase%2C receptor type%2C K%2C transcript variant X7	171656	681675	510020	0	1
CHO	gi|558498767|ref|NW_006211592.1|	593977	633977	40001	1	613977	A	C	0.0119048	7.79474	intronic(gene19144)	XM_006190871.2	protein tyrosine phosphatase%2C receptor type%2C K%2C transcript variant X10	171656	681675	510020	0	1
CHO	gi|558498767|ref|NW_006211592.1|	593977	633977	40001	1	613977	A	C	0.0119048	7.79474	intronic(gene19144)	XM_006190872.2	protein tyrosine phosphatase%2C receptor type%2C K%2C transcript variant X11	171656	681675	510020	0	1
CHO	gi|558498767|ref|NW_006211592.1|	593977	633977	40001	1	613977	A	C	0.0119048	7.79474	intronic(gene19144)	XM_006190873.2	protein tyrosine phosphatase%2C receptor type%2C K%2C transcript variant X12	171656	681675	510020	0	1
CHO	gi|558498767|ref|NW_006211592.1|	593977	633977	40001	1	613977	A	C	0.0119048	7.79474	intronic(gene19144)	XM_014564468.1	protein tyrosine phosphatase%2C receptor type%2C K%2C transcript variant X1	172747	681675	508929	0	1
CHO	gi|558498767|ref|NW_006211592.1|	593977	633977	40001	1	613977	A	C	0.0119048	7.79474	intronic(gene19144)	XM_014564469.1	protein tyrosine phosphatase%2C receptor type%2C K%2C transcript variant X2	172747	681675	508929	0	1
CHO	gi|558498767|ref|NW_006211592.1|	593977	633977	40001	1	613977	A	C	0.0119048	7.79474	intronic(gene19144)	XM_014564470.1	protein tyrosine phosphatase%2C receptor type%2C K%2C transcript variant X3	172747	681675	508929	0	1
CHO	gi|558498767|ref|NW_006211592.1|	593977	633977	40001	1	613977	A	C	0.0119048	7.79474	intronic(gene19144)	XM_014564471.1	protein tyrosine phosphatase%2C receptor type%2C K%2C transcript variant X4	172747	681675	508929	0	1
CHO	gi|558498767|ref|NW_006211592.1|	593977	633977	40001	1	613977	A	C	0.0119048	7.79474	intronic(gene19144)	XM_014564472.1	protein tyrosine phosphatase%2C receptor type%2C K%2C transcript variant X5	172747	681675	508929	0	1
CHO	gi|558498767|ref|NW_006211592.1|	593977	633977	40001	1	613977	A	C	0.0119048	7.79474	intronic(gene19144)	XM_014564473.1	protein tyrosine phosphatase%2C receptor type%2C K%2C transcript variant X6	172747	681675	508929	0	1
CHO	gi|558498767|ref|NW_006211592.1|	593977	633977	40001	1	613977	A	C	0.0119048	7.79474	intronic(gene19144)	XM_014564474.1	protein tyrosine phosphatase%2C receptor type%2C K%2C transcript variant X8	172747	681675	508929	0	1
CHO	gi|558498767|ref|NW_006211592.1|	593977	633977	40001	1	613977	A	C	0.0119048	7.79474	intronic(gene19144)	XM_014564475.1	protein tyrosine phosphatase%2C receptor type%2C K%2C transcript variant X9	172747	681675	508929	0	1
CHO	gi|558498767|ref|NW_006211592.1|	593977	633977	40001	1	613977	A	C	0.0119048	7.79474	intronic(gene19144)	XM_014564476.1	protein tyrosine phosphatase%2C receptor type%2C K%2C transcript variant X13	201015	681675	480661	0	1
CHO	gi|558498766|ref|NW_006211593.1|	1071327	1111327	40001	1	1091327	A	C	0.0365854	6.07995	intronic(gene19146)	XM_006190876.2	catenin alpha-3%2C transcript variant X1	333397	1370834	1037438	0	1
CHO	gi|558498766|ref|NW_006211593.1|	1071327	1111327	40001	1	1091327	A	C	0.0365854	6.07995	intronic(gene19146)	XM_014564477.1	catenin alpha-3%2C transcript variant X2	333397	1337419	1004023	0	1
CHO	gi|558498756|ref|NW_006211603.1|	319292	359292	40001	1	339292	G	T	0.0107527	8.39059	intronic(gene19168)	XM_006190888.2	leucine rich repeat containing 8 family%2C member C%2C transcript variant X1	300024	342674	42651	0	1
CHO	gi|558498756|ref|NW_006211603.1|	319292	359292	40001	1	339292	G	T	0.0107527	8.39059	intronic(gene19168)	XM_014564539.1	leucine rich repeat containing 8 family%2C member C%2C transcript variant X2	309486	342674	33189	0	1
CHO	gi|558498756|ref|NW_006211603.1|	449650	489650	40001	1	469650	G	A	0.0138889	10.6432	intergenic(gene19168(dist=127155),gene19171(dist=39768))	XM_014564544.1	leucine rich repeat containing 8 family%2C member D%2C transcript variant X2	450248	512806	62559	0	1
CHO	gi|558498756|ref|NW_006211603.1|	543012	583012	40001	1	563012	T	C	0.0138889	7.51561	intergenic(gene19171(dist=51018),gene19172(dist=3797))	XM_006190890.2	zinc finger protein 326	558474	591046	32573	0	1
CHO	gi|558498756|ref|NW_006211603.1|	2108457	2148457	40001	1	2128457	A	G	0.0113636	6.8668	upstream(gene19185)	XM_014564509.1	KIAA1107 ortholog%2C transcript variant X2	2128366	2193858	65493	0	1
CHO	gi|558498756|ref|NW_006211603.1|	4270092	4310092	40001	1	4290092	G	A	0.0117647	11.2383	intronic(gene19213)	XM_006190922.2	ALG14%2C UDP-N-acetylglucosaminyltransferase subunit	4264149	4343301	79153	0	1
CHO	gi|558498756|ref|NW_006211603.1|	9392324	9432324	40001	1	9412324	A	G	0.01	8.52988	intronic(gene19245)	XM_006190952.2	olfactomedin 3%2C transcript variant X2	9352230	9524585	172356	0	1
CHO	gi|558498700|ref|NW_006211659.1|	2472246	2512246	40001	1	2492246	A	C	0.0211864	6.27229	intronic(gene19622)	XM_014564795.1	neuronal PAS domain protein 3	1712108	2508299	796192	0	1
CHO	gi|558498659|ref|NW_006211700.1|	2815676	2855676	40001	1	2835676	T	A	0.012	8.44118	intronic(gene19811)	XM_006191422.2	claudin 10%2C transcript variant X2	2833195	2922599	89405	0	1
CHO	gi|558498643|ref|NW_006211716.1|	1393005	1433005	40001	1	1413005	A	C	0.0141844	6.2069	intronic(gene19982)	XM_006191545.2	endonuclease/exonuclease/phosphatase family domain containing 1	1350557	1450297	99741	0	1
CHO	gi|558498630|ref|NW_006211729.1|	77651	117651	40001	1	97651	A	T	0.0434783	7.39273	intergenic(gene20015(dist=54036),gene20016(dist=67313))	XM_006191583.2	janus kinase and microtubule interacting protein 2%2C transcript variant X1	74198	226359	152162	0	1
CHO	gi|558498630|ref|NW_006211729.1|	77651	117651	40001	1	97651	A	T	0.0434783	7.39273	intergenic(gene20015(dist=54036),gene20016(dist=67313))	XM_006191584.2	janus kinase and microtubule interacting protein 2%2C transcript variant X2	74198	226362	152165	0	1
CHO	gi|558498630|ref|NW_006211729.1|	77651	117651	40001	1	97651	A	T	0.0434783	7.39273	intergenic(gene20015(dist=54036),gene20016(dist=67313))	XM_006191585.2	janus kinase and microtubule interacting protein 2%2C transcript variant X3	74198	228330	154133	0	1
CHO	gi|558498611|ref|NW_006211748.1|	466436	506436	40001	1	486436	A	C	0.025	7.34914	intronic(gene20087)	XM_014565134.1	pregnancy-associated plasma protein A%2C pappalysin 1	253105	489628	236524	0	1
CHO	gi|558498606|ref|NW_006211753.1|	78904	118904	40001	1	98904	G	T	0.0113636	7.10728	intronic(gene20129)	XM_006191704.1	arylsulfatase F	96095	114158	18064	0	1
CHO	gi|558498545|ref|NW_006211814.1|	343662	383662	40001	1	363662	C	T	0.0104895	8.13465	intronic(gene20389)	XM_006191937.1	armadillo repeat containing 3	296306	367535	71230	0	1
CHO	gi|558498532|ref|NW_006211827.1|	3646498	3686498	40001	1	3666498	A	T	0.0398551	6.24332	exon,nonsynonymous(gene20450:rna30477:exon11:c.A1372T:p.T458S,gene20450:rna30478:exon11:c.A1372T:p.T458S,)	XM_006191988.2	cadherin 17%2C LI cadherin (liver-intestine)%2C transcript variant X2	3597487	3689173	91687	0	1
CHO	gi|558498532|ref|NW_006211827.1|	3646498	3686498	40001	1	3666498	A	T	0.0398551	6.24332	exon,nonsynonymous(gene20450:rna30477:exon11:c.A1372T:p.T458S,gene20450:rna30478:exon11:c.A1372T:p.T458S,)	XM_014565385.1	cadherin 17%2C LI cadherin (liver-intestine)%2C transcript variant X1	3597487	3689173	91687	0	1
CHO	gi|558498492|ref|NW_006211867.1|	655040	695040	40001	1	675040	A	G	0.0138889	7.88456	intronic(gene20782)	XM_014565616.1	myosin X	539420	733566	194147	0	1
CHO	gi|558498476|ref|NW_006211883.1|	438907	478907	40001	1	458907	T	G	0.0117188	6.38251	intronic(gene20830)	XM_014565649.1	tetratricopeptide repeat protein 28-like	430030	760209	330180	0	1
CHO	gi|558498469|ref|NW_006211890.1|	190182	230182	40001	1	210182	A	T	0.012987	6.47017	intronic(gene20858)	XM_006192294.1	transmembrane protein 236	202951	234165	31215	0	1
CHO	gi|558498337|ref|NW_006212022.1|	1	26445	26445	1	15136	A	C	0.02	7.77534	intronic(gene21339)	XM_014566017.1	apolipoprotein L2%2C transcript variant X1	1772	18465	16694	0	1
CHO	gi|558498337|ref|NW_006212022.1|	1	26445	26445	1	15136	A	C	0.02	7.77534	intronic(gene21339)	XM_014566018.1	apolipoprotein L2%2C transcript variant X2	1764	18465	16702	0	1
CHO	gi|558498319|ref|NW_006212040.1|	939996	979996	40001	1	959996	A	G	0.0107527	7.69933	intronic(gene21428)	XM_006192765.2	small nuclear ribonucleoprotein polypeptide G	957470	965764	8295	0	1
CHO	gi|558498319|ref|NW_006212040.1|	1638263	1678263	40001	1	1658263	A	T	0.0222222	10.4743	intergenic(gene21448(dist=24775),gene21449(dist=3542))	XM_006192780.2	glutamine--fructose-6-phosphate transaminase 1%2C transcript variant X3	1644631	1692172	47542	0	1
CHO	gi|558498319|ref|NW_006212040.1|	1638263	1678263	40001	1	1658263	A	T	0.0222222	10.4743	intergenic(gene21448(dist=24775),gene21449(dist=3542))	XM_014566074.1	glutamine--fructose-6-phosphate transaminase 1%2C transcript variant X1	1644630	1692172	47543	0	1
CHO	gi|558498319|ref|NW_006212040.1|	1638263	1678263	40001	1	1658263	A	T	0.0222222	10.4743	intergenic(gene21448(dist=24775),gene21449(dist=3542))	XM_014566075.1	glutamine--fructose-6-phosphate transaminase 1%2C transcript variant X2	1656752	1690085	33334	0	1
CHO	gi|558498310|ref|NW_006212049.1|	436821	462009	25189	1	456821	C	A	0.0186567	6.2037	intergenic(gene21480(dist=1768),NONE(dist=NONE))	XM_006192806.2	male-specific lethal 3 homolog (Drosophila)%2C transcript variant X1	444155	457500	13346	0	1
CHO	gi|558498267|ref|NW_006212092.1|	130506	170506	40001	1	150506	C	A	0.0123457	6.64078	intronic(gene21730)	XM_006192993.2	SMG7 nonsense mediated mRNA decay factor%2C transcript variant X4	105905	175452	69548	0	1
CHO	gi|558498267|ref|NW_006212092.1|	130506	170506	40001	1	150506	C	A	0.0123457	6.64078	intronic(gene21730)	XM_014566277.1	SMG7 nonsense mediated mRNA decay factor%2C transcript variant X1	105904	175453	69550	0	1
CHO	gi|558498267|ref|NW_006212092.1|	130506	170506	40001	1	150506	C	A	0.0123457	6.64078	intronic(gene21730)	XM_014566278.1	SMG7 nonsense mediated mRNA decay factor%2C transcript variant X2	105906	175451	69546	0	1
CHO	gi|558498267|ref|NW_006212092.1|	130506	170506	40001	1	150506	C	A	0.0123457	6.64078	intronic(gene21730)	XM_014566279.1	SMG7 nonsense mediated mRNA decay factor%2C transcript variant X3	105904	179090	73187	0	1
CHO	gi|558498267|ref|NW_006212092.1|	130506	170506	40001	1	150506	C	A	0.0123457	6.64078	intronic(gene21730)	XM_014566280.1	SMG7 nonsense mediated mRNA decay factor%2C transcript variant X5	105986	175450	69465	0	1
CHO	gi|558498204|ref|NW_006212155.1|	321287	361287	40001	1	341287	G	A	0.01	8.40118	exon,synonymous(gene21877:rna32354:exon18:c.C4275T:p.S1425S,)	XM_006193109.2	retinoblastoma binding protein 6	339810	370507	30698	0	1
CHO	gi|558498010|ref|NW_006212349.1|	1	23766	23766	1	16923	C	T	0.0106383	9.20106	intronic(gene22293)	XM_014566623.1	ankyrin repeat domain-containing protein 26%2C transcript variant X1	6180	22963	16784	0	1
CHO	gi|558498010|ref|NW_006212349.1|	1	23766	23766	1	16923	C	T	0.0106383	9.20106	intronic(gene22293)	XM_014566624.1	ankyrin repeat domain-containing protein 26%2C transcript variant X2	6180	22963	16784	0	1
CHO	gi|558498010|ref|NW_006212349.1|	1	23766	23766	1	16923	C	T	0.0106383	9.20106	intronic(gene22293)	XM_014566625.1	ankyrin repeat domain-containing protein 26%2C transcript variant X3	6180	22963	16784	0	1
CHO	gi|558498010|ref|NW_006212349.1|	1	23766	23766	1	16923	C	T	0.0106383	9.20106	intronic(gene22293)	XM_014566626.1	ankyrin repeat domain-containing protein 26%2C transcript variant X4	6180	22963	16784	0	1
CHO	gi|558497847|ref|NW_006212512.1|	24742	64742	40001	1	44742	T	G	0.0163043	6.69159	intronic(gene22675)	XM_006193784.2	aquarius intron-binding spliceosomal factor%2C transcript variant X1	29817	113611	83795	0	1
CHO	gi|558497847|ref|NW_006212512.1|	24742	64742	40001	1	44742	T	G	0.0163043	6.69159	intronic(gene22675)	XM_014566915.1	aquarius intron-binding spliceosomal factor%2C transcript variant X2	29817	133207	103391	0	1
CHO	gi|558497721|ref|NW_006212638.1|	215758	255758	40001	1	235758	T	G	0.0181159	7.82043	intronic(gene22822)	XM_006193881.2	teneurin transmembrane protein 1	37489	352798	315310	0	1
CHO	gi|558497395|ref|NW_006212964.1|	851903	891903	40001	1	871903	T	G	0.0104895	6.97341	intronic(gene23392)	XM_006194317.2	teneurin transmembrane protein 2	708306	1608690	900385	0	1
CHO	gi|558497116|ref|NW_006213243.1|	165256	205256	40001	1	185256	C	T	0.027027	8.36226	intronic(gene23509)	XM_006194398.2	potassium channel tetramerization domain containing 16%2C transcript variant X1	146059	379642	233584	0	1
CHO	gi|558497116|ref|NW_006213243.1|	165256	205256	40001	1	185256	C	T	0.027027	8.36226	intronic(gene23509)	XM_014567422.1	potassium channel tetramerization domain containing 16%2C transcript variant X2	145210	379642	234433	0	1
CHO	gi|558497116|ref|NW_006213243.1|	165256	205256	40001	1	185256	C	T	0.027027	8.36226	intronic(gene23509)	XM_014567423.1	potassium channel tetramerization domain containing 16%2C transcript variant X3	146341	379642	233302	0	1
CHO	gi|558496737|ref|NW_006213622.1|	283819	323819	40001	1	303819	G	A	0.0121951	6.15957	intronic(gene23651)	XM_006194487.2	chromosome unknown open reading frame%2C human C8orf88	300415	325534	25120	0	1
CHO	gi|558496452|ref|NW_006213907.1|	216447	256447	40001	1	236447	A	T	0.0255474	6.70322	intronic(gene23738)	XM_006194544.2	F-box protein 8%2C transcript variant X3	229985	264507	34523	0	1
CHO	gi|558496452|ref|NW_006213907.1|	216447	256447	40001	1	236447	A	T	0.0255474	6.70322	intronic(gene23738)	XM_014567534.1	F-box protein 8%2C transcript variant X1	230042	264507	34466	0	1
CHO	gi|558496452|ref|NW_006213907.1|	216447	256447	40001	1	236447	A	T	0.0255474	6.70322	intronic(gene23738)	XM_014567535.1	F-box protein 8%2C transcript variant X2	230578	264507	33930	0	1
CHO	gi|558496263|ref|NW_006214096.1|	1428008	1468008	40001	1	1448008	G	A	0.0110294	7.17663	intronic(gene23786)	XM_006194583.2	neuregulin 1%2C transcript variant X1	1365669	1472857	107189	0	1
CHO	gi|558496263|ref|NW_006214096.1|	1428008	1468008	40001	1	1448008	G	A	0.0110294	7.17663	intronic(gene23786)	XM_006194585.2	neuregulin 1%2C transcript variant X4	1316313	1473487	157175	0	1
CHO	gi|558496263|ref|NW_006214096.1|	1428008	1468008	40001	1	1448008	G	A	0.0110294	7.17663	intronic(gene23786)	XM_014567637.1	neuregulin 1%2C transcript variant X2	1365669	1472910	107242	0	1
CHO	gi|558496263|ref|NW_006214096.1|	1428008	1468008	40001	1	1448008	G	A	0.0110294	7.17663	intronic(gene23786)	XM_014567638.1	neuregulin 1%2C transcript variant X3	1365669	1472943	107275	0	1
CHO	gi|558496263|ref|NW_006214096.1|	1428008	1468008	40001	1	1448008	G	A	0.0110294	7.17663	intronic(gene23786)	XM_014567639.1	neuregulin 1%2C transcript variant X5	1365669	1472247	106579	0	1
CHO	gi|558496263|ref|NW_006214096.1|	1428008	1468008	40001	1	1448008	G	A	0.0110294	7.17663	intronic(gene23786)	XM_014567640.1	neuregulin 1%2C transcript variant X6	1365669	1473487	107819	0	1
CHO	gi|558496026|ref|NW_006214333.1|	691915	731915	40001	1	711915	G	A	0.0135135	6.92658	intronic(gene23836)	XM_014567674.1	thrombospondin%2C type I%2C domain containing 7B	411468	765896	354429	0	1
CHO	gi|558493836|ref|NW_006216523.1|	138744	178744	40001	1	158744	T	G	0.0353982	6.57342	intronic(gene24175)	XM_006194906.1	fibroblast growth factor 12%2C transcript variant X1	158422	386840	228419	0	1
CHO	gi|558493836|ref|NW_006216523.1|	138744	178744	40001	1	158744	T	G	0.0353982	6.57342	intronic(gene24175)	XM_014567918.1	fibroblast growth factor 12%2C transcript variant X2	54532	386840	332309	0	1
CHO	gi|558491038|ref|NW_006218037.1|	6677747	6717747	40001	1	6697747	G	T	0.118644	6.0592	intronic(gene24527)	XM_006195197.1	propionyl CoA carboxylase%2C alpha polypeptide%2C transcript variant X1	6439463	6771685	332223	0	1
CHO	gi|558491038|ref|NW_006218037.1|	7306290	7346290	40001	1	7326290	T	G	0.0145631	6.2281	intronic(gene24534)	XM_014568169.1	G-protein coupled receptor 183	7325260	7337653	12394	0	1
CHO	gi|558491038|ref|NW_006218037.1|	7306290	7346290	40001	1	7326290	T	G	0.0145631	6.2281	intronic(gene24534)	XM_014568170.1	UBA domain containing 2%2C transcript variant X1	7261217	7408398	147182	0	1
CHO	gi|558491038|ref|NW_006218037.1|	7306290	7346290	40001	1	7326290	T	G	0.0145631	6.2281	intronic(gene24534)	XM_014568171.1	UBA domain containing 2%2C transcript variant X2	7260226	7408401	148176	0	1
CHO	gi|558490730|ref|NW_006218345.1|	3299205	3339205	40001	1	3319205	A	G	0.0115385	10.0212	intronic(gene24592)	XM_014568193.1	membrane-associated ring finger (C3HC4) 6%2C E3 ubiquitin protein ligase	3284326	3332310	47985	0	1
CHO	gi|558490730|ref|NW_006218345.1|	3548588	3588588	40001	1	3568588	T	C	0.0141844	6.50715	intronic(gene24595)	XM_006195271.2	death-associated protein	3524627	3572619	47993	0	1
CHO	gi|558490730|ref|NW_006218345.1|	3786335	3826335	40001	1	3806335	C	T	0.0144231	6.43223	intronic(gene24597)	XM_006195262.2	catenin (cadherin-associated protein)%2C delta 2%2C transcript variant X1	3744604	3915772	171169	0	1
CHO	gi|558490730|ref|NW_006218345.1|	3786335	3826335	40001	1	3806335	C	T	0.0144231	6.43223	intronic(gene24597)	XM_006195263.2	catenin (cadherin-associated protein)%2C delta 2%2C transcript variant X2	3744604	3915772	171169	0	1
CHO	gi|558486136|ref|NW_006222939.1|	61139	101139	40001	1	81139	A	C	0.015625	6.71456	intronic(gene25121)	XM_006195613.2	calmodulin-binding transcription activator 1-like%2C transcript variant X1	39814	104401	64588	0	1
CHO	gi|558486136|ref|NW_006222939.1|	61139	101139	40001	1	81139	A	C	0.015625	6.71456	intronic(gene25121)	XM_014568493.1	calmodulin-binding transcription activator 1-like%2C transcript variant X2	27037	104401	77365	0	1
CHO	gi|558486136|ref|NW_006222939.1|	61139	101139	40001	1	81139	A	C	0.015625	6.71456	intronic(gene25121)	XM_014568494.1	calmodulin-binding transcription activator 1-like%2C transcript variant X3	39818	89891	50074	0	1
CHO	gi|558485535|ref|NW_006223432.1|	202655	242655	40001	1	222655	A	C	0.0253165	6.53508	intronic(gene25148)	XM_006195644.1	cell cycle control protein 50C-like	202740	224728	21989	0	1
CHO	gi|558499918|ref|NW_006210441.1|	2601895	2641895	40001	1	2621895	A	C	0.0108696	7.23822	downstream(gene4215,gene4216)	XM_006176475.2	mitochondrial ribosomal protein S7%2C transcript variant X1	2621897	2624874	2978	-2	1
PDW	gi|558500123|ref|NW_006210236.1|	156090	196090	40001	1	176090	A	C	0.176301	6.56778	downstream(gene341)	XM_006172727.1	splicing factor 3b%2C subunit 3%2C 130kDa%2C transcript variant X1	176119	220128	44010	-29	1
PDW	gi|558500123|ref|NW_006210236.1|	156090	196090	40001	1	176090	A	C	0.176301	6.56778	downstream(gene341)	XM_014551383.1	splicing factor 3b%2C subunit 3%2C 130kDa%2C transcript variant X2	176119	220140	44022	-29	1
CHO	gi|558498782|ref|NW_006211577.1|	4108235	4148235	40001	1	4128235	G	T	0.0103093	7.22782	intergenic(gene18988(dist=11846),gene18989(dist=1719))	XM_006190705.2	heat shock protein 90kDa alpha (cytosolic)%2C class B member 1	4128268	4134260	5993	-33	1
CHO	gi|558488915|ref|NW_006220160.1|	1	22908	22908	1	19975	T	G	0.0105634	6.04524	downstream(gene24783)	XM_006195402.1	olfactory receptor 8K3	20246	21184	939	-271	1
WBC	gi|558497537|ref|NW_006212822.1|	10297	50297	40001	1	30297	T	C	0.0321429	7.40794	intergenic(gene23241(dist=14505),gene23242(dist=3157))	XM_014567255.1	zinc finger protein 772%2C transcript variant X1	30878	38035	7158	-581	1
WBC	gi|558497537|ref|NW_006212822.1|	10297	50297	40001	1	30297	T	C	0.0321429	7.40794	intergenic(gene23241(dist=14505),gene23242(dist=3157))	XM_014567256.1	zinc finger protein 772%2C transcript variant X2	30878	38036	7159	-581	1
PDW	gi|558500111|ref|NW_006210248.1|	129019	169019	40001	1	149019	T	G	0.182073	6.22367	intronic(gene531)	XM_014552850.1	DND microRNA-mediated repression inhibitor 1	149625	152801	3177	-606	1
CHO	gi|558499837|ref|NW_006210522.1|	1176230	1216230	40001	1	1196230	A	C	0.015873	6.02256	downstream(gene5929)	XM_006178173.1	olfactory receptor 2K2	1196932	1197867	936	-702	1
CHO	gi|558499953|ref|NW_006210406.1|	59655	99655	40001	1	79655	A	C	0.0269231	6.09774	intronic(gene3493)	XM_006175776.2	monocarboxylate transporter 13%2C transcript variant X6	80462	84302	3841	-807	1
CHO	gi|558499511|ref|NW_006210848.1|	2169720	2209720	40001	1	2189720	G	T	0.0142857	7.80613	intergenic(gene11349(dist=109052),gene11351(dist=1414))	XM_006183441.2	histamine receptor H2%2C transcript variant X1	2190538	2213827	23290	-818	1
CHO	gi|558499511|ref|NW_006210848.1|	2169720	2209720	40001	1	2189720	G	T	0.0142857	7.80613	intergenic(gene11349(dist=109052),gene11351(dist=1414))	XM_014558186.1	histamine receptor H2%2C transcript variant X2	2190538	2199104	8567	-818	1
RBC	gi|558499588|ref|NW_006210771.1|	661537	701537	40001	1	681537	C	T	0.0345304	6.52542	intergenic(gene10148(dist=18206),gene10149(dist=1372))	XM_006182200.2	secretagogin%2C EF-hand calcium binding protein	682483	711745	29263	-946	1
CHO	gi|558499953|ref|NW_006210406.1|	59655	99655	40001	1	79655	A	C	0.0269231	6.09774	intronic(gene3493)	XM_014551599.1	monocarboxylate transporter 13%2C transcript variant X5	80732	84440	3709	-1077	1
MCV	gi|558499593|ref|NW_006210766.1|	2238571	2278571	40001	1	2258571	T	C	0.0215311	6.72447	intergenic(gene9931(dist=99724),gene9933(dist=1387))	XM_006182026.1	TBC1 domain family%2C member 21%2C transcript variant X3	2259842	2272434	12593	-1271	1
RDW_SD	gi|558499593|ref|NW_006210766.1|	2238571	2278571	40001	1	2258571	T	C	0.0215311	8.14718	intergenic(gene9931(dist=99724),gene9933(dist=1387))	XM_006182026.1	TBC1 domain family%2C member 21%2C transcript variant X3	2259842	2272434	12593	-1271	1
MCV	gi|558499593|ref|NW_006210766.1|	2238571	2278571	40001	1	2258571	T	C	0.0215311	6.72447	intergenic(gene9931(dist=99724),gene9933(dist=1387))	XM_006182024.1	TBC1 domain family%2C member 21%2C transcript variant X1	2259901	2272320	12420	-1330	1
RDW_SD	gi|558499593|ref|NW_006210766.1|	2238571	2278571	40001	1	2258571	T	C	0.0215311	8.14718	intergenic(gene9931(dist=99724),gene9933(dist=1387))	XM_006182024.1	TBC1 domain family%2C member 21%2C transcript variant X1	2259901	2272320	12420	-1330	1
MCV	gi|558499593|ref|NW_006210766.1|	2238571	2278571	40001	1	2258571	T	C	0.0215311	6.72447	intergenic(gene9931(dist=99724),gene9933(dist=1387))	XM_006182025.1	TBC1 domain family%2C member 21%2C transcript variant X2	2259958	2272320	12363	-1387	1
RDW_SD	gi|558499593|ref|NW_006210766.1|	2238571	2278571	40001	1	2258571	T	C	0.0215311	8.14718	intergenic(gene9931(dist=99724),gene9933(dist=1387))	XM_006182025.1	TBC1 domain family%2C member 21%2C transcript variant X2	2259958	2272320	12363	-1387	1
CHO	gi|558498887|ref|NW_006211472.1|	35584	75584	40001	1	55584	T	C	0.0104895	6.06307	intronic(gene18250)	XM_006190006.2	osteomodulin	57054	64611	7558	-1470	1
CHO	gi|558499405|ref|NW_006210954.1|	257694	288978	31285	1	277694	C	A	0.0138889	6.44244	intergenic(gene13146(dist=6822),gene13147(dist=1600))	XM_006185172.2	mitochondrial ribosomal protein S24	279294	281427	2134	-1600	1
CHO	gi|558499859|ref|NW_006210500.1|	872420	912420	40001	1	892420	A	T	0.012605	8.62416	intergenic(gene5489(dist=32491),gene5491(dist=1814))	XM_006177757.2	estrogen receptor 2 (ER beta)	894155	928530	34376	-1735	1
CHO	gi|558498179|ref|NW_006212180.1|	1	20037	20037	1	13049	A	C	0.0106383	10.0526	intergenic(NONE(dist=NONE),gene21977(dist=1993))	XM_014566435.1	olfactory receptor 5M8-like	15042	15990	949	-1993	1
RBC	gi|558498924|ref|NW_006211435.1|	32415	72415	40001	1	52415	C	T	0.0124654	6.09661	intergenic(gene17887(dist=22823),gene17890(dist=2071))	XM_006189657.1	olfactory receptor 8H1	54486	55433	948	-2071	1
CHO	gi|558499882|ref|NW_006210477.1|	811466	851466	40001	1	831466	G	C	0.496479	7.62522	intronic(gene4778)	XM_014552663.1	XIAP associated factor 1%2C transcript variant X3	833576	839857	6282	-2110	1
CHO	gi|558499452|ref|NW_006210907.1|	2954040	2994040	40001	1	2974040	G	A	0.0133929	7.20343	intergenic(gene12247(dist=35376),gene12248(dist=5561))	XM_006184250.2	zinc finger protein 518B%2C transcript variant X1	2976430	2983546	7117	-2390	1
CHO	gi|558499376|ref|NW_006210983.1|	225166	265166	40001	1	245166	A	C	0.0218978	6.12726	intergenic(gene13448(dist=100119),gene13449(dist=2466))	XM_014559907.1	E3 ubiquitin-protein ligase Topors-like	247632	249737	2106	-2466	1
CHO	gi|558499931|ref|NW_006210428.1|	119645	159645	40001	1	139645	C	T	0.0153846	6.11102	intergenic(gene3833(dist=89274),gene3835(dist=14240))	XM_014551862.1	zinc finger protein 638%2C transcript variant X2	142184	204605	62422	-2539	1
CHO	gi|558499931|ref|NW_006210428.1|	119645	159645	40001	1	139645	C	T	0.0153846	6.11102	intergenic(gene3833(dist=89274),gene3835(dist=14240))	XM_014551863.1	zinc finger protein 638%2C transcript variant X3	142188	207609	65422	-2543	1
CHO	gi|558499931|ref|NW_006210428.1|	119645	159645	40001	1	139645	C	T	0.0153846	6.11102	intergenic(gene3833(dist=89274),gene3835(dist=14240))	XM_006176101.2	zinc finger protein 638%2C transcript variant X1	142192	207627	65436	-2547	1
CHO	gi|558499959|ref|NW_006210400.1|	1196559	1236559	40001	1	1216559	T	G	0.0147059	6.06306	intergenic(gene3393(dist=1857),gene3394(dist=4928))	XM_014551495.1	heterogeneous nuclear ribonucleoprotein A2/B1%2C transcript variant X3	1219265	1229136	9872	-2706	1
CHO	gi|558499830|ref|NW_006210529.1|	1397962	1437962	40001	1	1417962	G	T	0.0137615	6.01269	intergenic(gene6100(dist=8571),gene6101(dist=4932))	XM_006178304.2	synaptoporin	1420803	1569181	148379	-2841	1
CHO	gi|558499541|ref|NW_006210818.1|	2625235	2665235	40001	1	2645235	A	C	0.015625	6.32204	intergenic(gene10902(dist=10025),gene10903(dist=2990))	XM_006182980.2	cyclin and CBS domain divalent metal cation transport mediator 2	2648165	2771751	123587	-2930	1
RBC	gi|558499066|ref|NW_006211293.1|	4267794	4307794	40001	1	4287794	T	A	0.0191176	6.49956	intergenic(gene17016(dist=134720),gene17017(dist=2963))	XM_006188873.1	geminin coiled-coil domain containing	4290757	4322820	32064	-2963	1
CHO	gi|558499918|ref|NW_006210441.1|	2601895	2641895	40001	1	2621895	A	C	0.0108696	7.23822	downstream(gene4215,gene4216)	XM_006176476.2	golgi-associated%2C gamma adaptin ear containing%2C ARF binding protein 3	2624914	2639791	14878	-3019	1
RBC	gi|558499235|ref|NW_006211124.1|	19014	59014	40001	1	39014	T	C	0.0151515	7.4157	intergenic(gene15136(dist=5751),gene15137(dist=3265))	XM_014561210.1	RFX family member 8%2C lacking RFX DNA binding domain%2C transcript variant X1	42214	86765	44552	-3200	1
RBC	gi|558499235|ref|NW_006211124.1|	19014	59014	40001	1	39014	T	C	0.0151515	7.4157	intergenic(gene15136(dist=5751),gene15137(dist=3265))	XM_014561211.1	RFX family member 8%2C lacking RFX DNA binding domain%2C transcript variant X2	42214	86765	44552	-3200	1
RBC	gi|558499235|ref|NW_006211124.1|	19014	59014	40001	1	39014	T	C	0.0151515	7.4157	intergenic(gene15136(dist=5751),gene15137(dist=3265))	XM_014561213.1	RFX family member 8%2C lacking RFX DNA binding domain%2C transcript variant X4	42214	86765	44552	-3200	1
HCT	gi|558499235|ref|NW_006211124.1|	19014	59014	40001	1	39014	T	C	0.0151515	6.58619	intergenic(gene15136(dist=5751),gene15137(dist=3265))	XM_014561210.1	RFX family member 8%2C lacking RFX DNA binding domain%2C transcript variant X1	42214	86765	44552	-3200	1
HCT	gi|558499235|ref|NW_006211124.1|	19014	59014	40001	1	39014	T	C	0.0151515	6.58619	intergenic(gene15136(dist=5751),gene15137(dist=3265))	XM_014561211.1	RFX family member 8%2C lacking RFX DNA binding domain%2C transcript variant X2	42214	86765	44552	-3200	1
HCT	gi|558499235|ref|NW_006211124.1|	19014	59014	40001	1	39014	T	C	0.0151515	6.58619	intergenic(gene15136(dist=5751),gene15137(dist=3265))	XM_014561213.1	RFX family member 8%2C lacking RFX DNA binding domain%2C transcript variant X4	42214	86765	44552	-3200	1
CHO	gi|558500096|ref|NW_006210263.1|	443060	483060	40001	1	463060	A	C	0.0150376	6.4575	intergenic(gene785(dist=12241),gene786(dist=3582))	XM_014554990.1	SLAM family member 6-like%2C transcript variant X1	466348	480476	14129	-3288	1
CHO	gi|558500096|ref|NW_006210263.1|	443060	483060	40001	1	463060	A	C	0.0150376	6.4575	intergenic(gene785(dist=12241),gene786(dist=3582))	XM_014555000.1	SLAM family member 6-like%2C transcript variant X3	466348	480476	14129	-3288	1
CHO	gi|558500096|ref|NW_006210263.1|	443060	483060	40001	1	463060	A	C	0.0150376	6.4575	intergenic(gene785(dist=12241),gene786(dist=3582))	XM_014554996.1	SLAM family member 6-like%2C transcript variant X2	466349	480476	14128	-3289	1
RBC	gi|558499696|ref|NW_006210663.1|	2176974	2216974	40001	1	2196974	T	C	0.020073	12.3925	intergenic(gene8415(dist=6425),gene8416(dist=3339))	XM_014555728.1	SLA class II histocompatibility antigen%2C DQ haplotype D alpha chain-like	2200286	2203748	3463	-3312	1
HCT	gi|558499696|ref|NW_006210663.1|	2176974	2216974	40001	1	2196974	T	C	0.020073	10.7543	intergenic(gene8415(dist=6425),gene8416(dist=3339))	XM_014555728.1	SLA class II histocompatibility antigen%2C DQ haplotype D alpha chain-like	2200286	2203748	3463	-3312	1
CHO	gi|558498136|ref|NW_006212223.1|	1132578	1172578	40001	1	1152578	A	C	0.0189394	6.44689	intergenic(gene22075(dist=4641),gene22076(dist=4702))	XM_006193265.2	kelch domain containing 1	1155931	1203679	47749	-3353	1
PDW	gi|558500111|ref|NW_006210248.1|	129019	169019	40001	1	149019	T	G	0.182073	6.22367	intronic(gene531)	XM_006172891.2	WD repeat domain 55	152830	157447	4618	-3811	1
RBC	gi|558498520|ref|NW_006211839.1|	533421	573421	40001	1	553421	G	T	0.021327	6.57669	intergenic(gene20551(dist=7670),gene20552(dist=4007))	XM_006192030.1	olfactory receptor 2J3	557428	558354	927	-4007	1
CHO	gi|558499959|ref|NW_006210400.1|	1196559	1236559	40001	1	1216559	T	G	0.0147059	6.06306	intergenic(gene3393(dist=1857),gene3394(dist=4928))	XM_006175686.1	heterogeneous nuclear ribonucleoprotein A2/B1%2C transcript variant X1	1220813	1229136	8324	-4254	1
GGT	gi|558499128|ref|NW_006211231.1|	103410	143410	40001	1	123410	G	A	0.0120482	6.04734	intergenic(gene16159(dist=4165),gene16160(dist=14138))	XM_006187987.2	lipase member M	127943	157262	29320	-4533	1
CHO	gi|558499128|ref|NW_006211231.1|	103410	143410	40001	1	123410	G	A	0.0120482	6.82614	intergenic(gene16159(dist=4165),gene16160(dist=14138))	XM_006187987.2	lipase member M	127943	157262	29320	-4533	1
RBC	gi|558499588|ref|NW_006210771.1|	631927	671927	40001	1	651927	G	T	0.0343407	6.47473	intergenic(gene10144(dist=18055),gene10145(dist=4605))	XM_014557207.1	histone H2A type 1-A-like	656532	656927	396	-4605	1
CHO	gi|558499959|ref|NW_006210400.1|	1196559	1236559	40001	1	1216559	T	G	0.0147059	6.06306	intergenic(gene3393(dist=1857),gene3394(dist=4928))	XM_006175687.2	heterogeneous nuclear ribonucleoprotein A2/B1%2C transcript variant X4	1221165	1229136	7972	-4606	1
CHO	gi|558499959|ref|NW_006210400.1|	1196559	1236559	40001	1	1216559	T	G	0.0147059	6.06306	intergenic(gene3393(dist=1857),gene3394(dist=4928))	XM_014551496.1	heterogeneous nuclear ribonucleoprotein A2/B1%2C transcript variant X5	1221208	1229136	7929	-4649	1
CHO	gi|558485535|ref|NW_006223432.1|	202655	242655	40001	1	222655	A	C	0.0253165	6.53508	intronic(gene25148)	XM_014568511.1	cms1 ribosomal small subunit homolog (yeast)%2C transcript variant X1	227375	287505	60131	-4720	1
CHO	gi|558485535|ref|NW_006223432.1|	202655	242655	40001	1	222655	A	C	0.0253165	6.53508	intronic(gene25148)	XM_014568512.1	cms1 ribosomal small subunit homolog (yeast)%2C transcript variant X2	227375	287426	60052	-4720	1
CHO	gi|558485535|ref|NW_006223432.1|	202655	242655	40001	1	222655	A	C	0.0253165	6.53508	intronic(gene25148)	XM_014568513.1	cms1 ribosomal small subunit homolog (yeast)%2C transcript variant X4	227375	562703	335329	-4720	1
CHO	gi|558485535|ref|NW_006223432.1|	202655	242655	40001	1	222655	A	C	0.0253165	6.53508	intronic(gene25148)	XM_014568514.1	cms1 ribosomal small subunit homolog (yeast)%2C transcript variant X5	227375	562569	335195	-4720	1
CHO	gi|558485535|ref|NW_006223432.1|	202655	242655	40001	1	222655	A	C	0.0253165	6.53508	intronic(gene25148)	XM_014568515.1	cms1 ribosomal small subunit homolog (yeast)%2C transcript variant X6	227375	262510	35136	-4720	1
CHO	gi|558499882|ref|NW_006210477.1|	882068	922068	40001	1	902068	T	G	0.0159574	8.49579	intronic(gene4781)	XM_006177020.2	thioredoxin domain containing 17	906881	909257	2377	-4813	1
CHO	gi|558490372|ref|NW_006218703.1|	580570	620570	40001	1	600570	A	C	0.0113636	6.24613	intergenic(gene24625(dist=180357),gene24627(dist=4932))	XM_014568219.1	ATP-dependent DNA helicase Q4-like	605502	620975	15474	-4932	1
CHO	gi|558499953|ref|NW_006210406.1|	59655	99655	40001	1	79655	A	C	0.0269231	6.09774	intronic(gene3493)	XM_006175821.2	solute carrier family 16%2C member 11	84648	86511	1864	-4993	1
RBC	gi|558499588|ref|NW_006210771.1|	631927	671927	40001	1	651927	G	T	0.0343407	6.47473	intergenic(gene10144(dist=18055),gene10145(dist=4605))	XM_006182198.1	histone H2B type 1-A	657212	657595	384	-5285	1
RBC	gi|558499588|ref|NW_006210771.1|	489161	529161	40001	1	509161	A	G	0.0133779	8.85704	intergenic(gene10140(dist=5273),gene10141(dist=10340))	XM_014557212.1	solute carrier family 17%2C member 2%2C transcript variant X1	514527	530826	16300	-5366	1
HCT	gi|558499588|ref|NW_006210771.1|	489161	529161	40001	1	509161	A	G	0.0133779	7.06616	intergenic(gene10140(dist=5273),gene10141(dist=10340))	XM_014557212.1	solute carrier family 17%2C member 2%2C transcript variant X1	514527	530826	16300	-5366	1
HCT	gi|558498579|ref|NW_006211780.1|	1	22576	22576	1	2576	A	G	0.0461095	6.41139	intergenic(gene20245(dist=1632),gene20248(dist=5688))	XM_014565281.1	class I histocompatibility antigen%2C Gogo-OKO alpha chain-like	7966	16585	8620	-5390	1
CHO	gi|558497789|ref|NW_006212570.1|	15771	55771	40001	1	35771	C	A	0.0190476	6.26158	intergenic(gene22744(dist=4139),gene22745(dist=6562))	XM_006193817.2	growth differentiation factor 2%2C transcript variant X2	41208	46020	4813	-5437	1
PDW	gi|558495044|ref|NW_006215315.1|	47706	87706	40001	1	67706	T	A	0.182073	8.55358	intergenic(NONE(dist=NONE),gene24006(dist=5885))	XM_014567812.1	mitogen-activated protein kinase kinase kinase MLK4	73187	92807	19621	-5481	1
CHO	gi|558499195|ref|NW_006211164.1|	219159	259159	40001	1	239159	A	G	0.0131579	7.12331	intergenic(gene15557(dist=4488),gene15558(dist=5762))	XM_014561489.1	zinc finger protein 211-like	244678	253951	9274	-5519	1
CHO	gi|558485535|ref|NW_006223432.1|	202655	242655	40001	1	222655	A	C	0.0253165	6.53508	intronic(gene25148)	XM_006195639.1	cms1 ribosomal small subunit homolog (yeast)%2C transcript variant X3	228373	562725	334353	-5718	1
CHO	gi|558499631|ref|NW_006210728.1|	2999908	3039908	40001	1	3019908	C	G	0.037234	7.73232	intronic(gene9363)	XM_006181434.2	peptidyl-tRNA hydrolase 2%2C transcript variant X1	3025686	3030996	5311	-5778	1
CHO	gi|558499631|ref|NW_006210728.1|	2999908	3039908	40001	1	3019908	C	G	0.037234	7.73232	intronic(gene9363)	XM_014556517.1	peptidyl-tRNA hydrolase 2%2C transcript variant X2	3025719	3030996	5278	-5811	1
CHO	gi|558499590|ref|NW_006210769.1|	43534	83534	40001	1	63534	T	G	0.0144928	6.74645	intergenic(gene9999(dist=21016),gene10000(dist=7736))	XM_006182108.2	KAT8 regulatory NSL complex subunit 1-like%2C transcript variant X1	69368	168604	99237	-5834	1
CHO	gi|558499590|ref|NW_006210769.1|	43534	83534	40001	1	63534	T	G	0.0144928	6.74645	intergenic(gene9999(dist=21016),gene10000(dist=7736))	XM_014557107.1	KAT8 regulatory NSL complex subunit 1-like%2C transcript variant X2	69368	168604	99237	-5834	1
CHO	gi|558499590|ref|NW_006210769.1|	43534	83534	40001	1	63534	T	G	0.0144928	6.74645	intergenic(gene9999(dist=21016),gene10000(dist=7736))	XM_014557108.1	KAT8 regulatory NSL complex subunit 1-like%2C transcript variant X3	69368	167739	98372	-5834	1
GGT	gi|558498555|ref|NW_006211804.1|	317354	357354	40001	1	337354	G	A	0.010989	6.63714	intronic(gene20340)	XM_014565348.1	amyloid beta (A4) precursor protein-binding%2C family B%2C member 1 interacting protein	343772	438837	95066	-6418	1
CHO	gi|558498782|ref|NW_006211577.1|	4108235	4148235	40001	1	4128235	G	T	0.0103093	7.22782	intergenic(gene18988(dist=11846),gene18989(dist=1719))	XM_006190708.2	solute carrier family 35 (adenosine 3'-phospho 5'-phosphosulfate transporter)%2C member B2%2C transcript variant X1	4134799	4137714	2916	-6564	1
CHO	gi|558498782|ref|NW_006211577.1|	4108235	4148235	40001	1	4128235	G	T	0.0103093	7.22782	intergenic(gene18988(dist=11846),gene18989(dist=1719))	XM_006190709.2	solute carrier family 35 (adenosine 3'-phospho 5'-phosphosulfate transporter)%2C member B2%2C transcript variant X2	4134858	4137501	2644	-6623	1
CHO	gi|558498933|ref|NW_006211426.1|	3368700	3408700	40001	1	3388700	T	G	0.019084	6.41669	intronic(gene17815)	XM_006189575.1	HD domain containing 2%2C transcript variant X2	3395421	3412596	17176	-6721	1
CHO	gi|558499452|ref|NW_006210907.1|	2954040	2994040	40001	1	2974040	G	A	0.0133929	7.20343	intergenic(gene12247(dist=35376),gene12248(dist=5561))	XM_014558849.1	zinc finger protein 518B%2C transcript variant X2	2980864	2983546	2683	-6824	1
RBC	gi|558498501|ref|NW_006211858.1|	5758011	5798011	40001	1	5778011	C	T	0.0164384	6.00818	intergenic(gene20677(dist=15115),gene20678(dist=6854))	XM_014565480.1	taste receptor type 2 member 42-like	5784865	5785789	925	-6854	1
HCT	gi|558498501|ref|NW_006211858.1|	5758011	5798011	40001	1	5778011	C	T	0.0164384	8.48563	intergenic(gene20677(dist=15115),gene20678(dist=6854))	XM_014565480.1	taste receptor type 2 member 42-like	5784865	5785789	925	-6854	1
CHO	gi|558499418|ref|NW_006210941.1|	1590628	1630628	40001	1	1610628	T	A	0.0269231	6.01324	intergenic(gene12915(dist=143105),gene12916(dist=12814))	XM_014559589.1	uncharacterized LOC106729655%2C transcript variant X1	1617591	1626779	9189	-6963	1
CHO	gi|558498061|ref|NW_006212298.1|	48750	88750	40001	1	68750	G	T	0.0272727	6.5791	intergenic(gene22216(dist=23014),gene22217(dist=8032))	XM_006193372.2	lysine (K)-specific demethylase 6A%2C transcript variant X1	75968	191431	115464	-7218	1
CHO	gi|558498061|ref|NW_006212298.1|	48750	88750	40001	1	68750	G	T	0.0272727	6.5791	intergenic(gene22216(dist=23014),gene22217(dist=8032))	XM_006193373.2	lysine (K)-specific demethylase 6A%2C transcript variant X4	75968	191431	115464	-7218	1
CHO	gi|558498061|ref|NW_006212298.1|	48750	88750	40001	1	68750	G	T	0.0272727	6.5791	intergenic(gene22216(dist=23014),gene22217(dist=8032))	XM_006193374.2	lysine (K)-specific demethylase 6A%2C transcript variant X5	75968	191431	115464	-7218	1
CHO	gi|558498061|ref|NW_006212298.1|	48750	88750	40001	1	68750	G	T	0.0272727	6.5791	intergenic(gene22216(dist=23014),gene22217(dist=8032))	XM_006193375.2	lysine (K)-specific demethylase 6A%2C transcript variant X8	75968	191431	115464	-7218	1
CHO	gi|558498061|ref|NW_006212298.1|	48750	88750	40001	1	68750	G	T	0.0272727	6.5791	intergenic(gene22216(dist=23014),gene22217(dist=8032))	XM_014566577.1	lysine (K)-specific demethylase 6A%2C transcript variant X2	75968	191431	115464	-7218	1
CHO	gi|558498061|ref|NW_006212298.1|	48750	88750	40001	1	68750	G	T	0.0272727	6.5791	intergenic(gene22216(dist=23014),gene22217(dist=8032))	XM_014566578.1	lysine (K)-specific demethylase 6A%2C transcript variant X3	75968	191431	115464	-7218	1
CHO	gi|558498061|ref|NW_006212298.1|	48750	88750	40001	1	68750	G	T	0.0272727	6.5791	intergenic(gene22216(dist=23014),gene22217(dist=8032))	XM_014566579.1	lysine (K)-specific demethylase 6A%2C transcript variant X6	75968	191431	115464	-7218	1
CHO	gi|558498061|ref|NW_006212298.1|	48750	88750	40001	1	68750	G	T	0.0272727	6.5791	intergenic(gene22216(dist=23014),gene22217(dist=8032))	XM_014566580.1	lysine (K)-specific demethylase 6A%2C transcript variant X7	75968	191431	115464	-7218	1
CHO	gi|558498061|ref|NW_006212298.1|	48750	88750	40001	1	68750	G	T	0.0272727	6.5791	intergenic(gene22216(dist=23014),gene22217(dist=8032))	XM_014566581.1	lysine (K)-specific demethylase 6A%2C transcript variant X9	75968	191431	115464	-7218	1
RBC	gi|558498607|ref|NW_006211752.1|	476645	516645	40001	1	496645	A	G	0.0206044	6.5931	intergenic(gene20103(dist=5748),gene20104(dist=7259))	XM_006191671.1	protein mago nashi homolog	503871	504515	645	-7226	1
HCT	gi|558498607|ref|NW_006211752.1|	476645	516645	40001	1	496645	A	G	0.0206044	6.21637	intergenic(gene20103(dist=5748),gene20104(dist=7259))	XM_006191671.1	protein mago nashi homolog	503871	504515	645	-7226	1
GGT	gi|558498756|ref|NW_006211603.1|	4101392	4141392	40001	1	4121392	C	T	0.0144231	6.53743	intergenic(gene19210(dist=190717),gene19211(dist=7346))	XM_014564538.1	solute carrier family 44%2C member 3	4128735	4192486	63752	-7343	1
CHO	gi|558499293|ref|NW_006211066.1|	1625	29813	28189	1	21625	G	A	0.0104895	6.00694	intergenic(NONE(dist=NONE),gene14512(dist=7462))	XM_014560643.1	olfactory receptor 4C6-like	29087	29808	722	-7462	1
RBC	gi|558499457|ref|NW_006210902.1|	4554506	4594506	40001	1	4574506	T	C	0.0207254	6.1265	intergenic(gene12150(dist=8302),gene12151(dist=7530))	XM_014558760.1	T-cell leukemia/lymphoma 1B	4582036	4584647	2612	-7530	1
CHO	gi|558499581|ref|NW_006210778.1|	212763	252763	40001	1	232763	T	A	0.0105634	6.80608	intergenic(gene10295(dist=9688),gene10296(dist=7553))	XM_006182381.1	glutathione S-transferase A4	240316	253322	13007	-7553	1
GGT	gi|558498756|ref|NW_006211603.1|	3094685	3134685	40001	1	3114685	C	T	0.0105263	7.15974	intergenic(gene19197(dist=75372),gene19198(dist=19719))	XM_006190914.1	formin binding protein 1-like%2C transcript variant X3	3122264	3169783	47520	-7579	1
GGT	gi|558498756|ref|NW_006211603.1|	3094685	3134685	40001	1	3114685	C	T	0.0105263	7.15974	intergenic(gene19197(dist=75372),gene19198(dist=19719))	XM_006190915.1	formin binding protein 1-like%2C transcript variant X4	3122264	3169783	47520	-7579	1
CHO	gi|558498756|ref|NW_006211603.1|	3094685	3134685	40001	1	3114685	C	T	0.0105263	11.2539	intergenic(gene19197(dist=75372),gene19198(dist=19719))	XM_006190914.1	formin binding protein 1-like%2C transcript variant X3	3122264	3169783	47520	-7579	1
CHO	gi|558498756|ref|NW_006211603.1|	3094685	3134685	40001	1	3114685	C	T	0.0105263	11.2539	intergenic(gene19197(dist=75372),gene19198(dist=19719))	XM_006190915.1	formin binding protein 1-like%2C transcript variant X4	3122264	3169783	47520	-7579	1
GGT	gi|558498756|ref|NW_006211603.1|	3094685	3134685	40001	1	3114685	C	T	0.0105263	7.15974	intergenic(gene19197(dist=75372),gene19198(dist=19719))	XM_014564520.1	formin binding protein 1-like%2C transcript variant X1	3122310	3166767	44458	-7625	1
GGT	gi|558498756|ref|NW_006211603.1|	3094685	3134685	40001	1	3114685	C	T	0.0105263	7.15974	intergenic(gene19197(dist=75372),gene19198(dist=19719))	XM_014564521.1	formin binding protein 1-like%2C transcript variant X2	3122310	3169783	47474	-7625	1
CHO	gi|558498756|ref|NW_006211603.1|	3094685	3134685	40001	1	3114685	C	T	0.0105263	11.2539	intergenic(gene19197(dist=75372),gene19198(dist=19719))	XM_014564520.1	formin binding protein 1-like%2C transcript variant X1	3122310	3166767	44458	-7625	1
CHO	gi|558498756|ref|NW_006211603.1|	3094685	3134685	40001	1	3114685	C	T	0.0105263	11.2539	intergenic(gene19197(dist=75372),gene19198(dist=19719))	XM_014564521.1	formin binding protein 1-like%2C transcript variant X2	3122310	3169783	47474	-7625	1
RBC	gi|558498782|ref|NW_006211577.1|	3412604	3452604	40001	1	3432604	C	A	0.010917	6.93162	intergenic(gene18969(dist=10150),gene18970(dist=9220))	XM_006190757.2	zinc finger protein 318	3440280	3466001	25722	-7676	1
HCT	gi|558498782|ref|NW_006211577.1|	3412604	3452604	40001	1	3432604	C	A	0.010917	6.02394	intergenic(gene18969(dist=10150),gene18970(dist=9220))	XM_006190757.2	zinc finger protein 318	3440280	3466001	25722	-7676	1
CHO	gi|558498501|ref|NW_006211858.1|	4779590	4819590	40001	1	4799590	A	C	0.0104895	7.12764	intergenic(gene20666(dist=7081),gene20667(dist=8310))	XM_014565478.1	apolipoprotein L domain containing 1	4807452	4844700	37249	-7862	1
CHO	gi|558499607|ref|NW_006210752.1|	1675268	1715268	40001	1	1695268	T	G	0.0112782	8.03496	intergenic(gene9801(dist=28068),gene9802(dist=8526))	XM_014556905.1	leucine rich repeat containing 8 family%2C member A%2C transcript variant X3	1703261	1713090	9830	-7993	1
CHO	gi|558498933|ref|NW_006211426.1|	3368700	3408700	40001	1	3388700	T	G	0.019084	6.41669	intronic(gene17815)	XM_014563366.1	HD domain containing 2%2C transcript variant X1	3397076	3412596	15521	-8376	1
GGT	gi|558498651|ref|NW_006211708.1|	7680398	7720398	40001	1	7700398	G	A	0.010989	7.19928	intergenic(gene19927(dist=14840),gene19928(dist=8725))	XM_006191489.2	excision repair cross-complementation group 3	7708781	7730049	21269	-8383	1
CHO	gi|558498651|ref|NW_006211708.1|	7680398	7720398	40001	1	7700398	G	A	0.010989	6.75944	intergenic(gene19927(dist=14840),gene19928(dist=8725))	XM_006191489.2	excision repair cross-complementation group 3	7708781	7730049	21269	-8383	1
CHO	gi|558498749|ref|NW_006211610.1|	1084794	1124794	40001	1	1104794	A	T	0.0106383	8.44941	intergenic(gene19296(dist=28612),gene19298(dist=9636))	XM_006191011.2	interleukin 23 receptor%2C transcript variant X1	1113234	1163771	50538	-8440	1
CHO	gi|558498749|ref|NW_006211610.1|	1084794	1124794	40001	1	1104794	A	T	0.0106383	8.44941	intergenic(gene19296(dist=28612),gene19298(dist=9636))	XM_014564600.1	interleukin 23 receptor%2C transcript variant X2	1113234	1163572	50339	-8440	1
CHO	gi|558498749|ref|NW_006211610.1|	1084794	1124794	40001	1	1104794	A	T	0.0106383	8.44941	intergenic(gene19296(dist=28612),gene19298(dist=9636))	XM_014564601.1	interleukin 23 receptor%2C transcript variant X3	1113234	1163572	50339	-8440	1
GGT	gi|558500130|ref|NW_006210229.1|	91248	131248	40001	1	111248	G	A	0.0104895	6.74449	intergenic(gene205(dist=16688),gene206(dist=8681))	XM_014564650.1	zinc finger protein 584%2C transcript variant X1	119763	127291	7529	-8515	1
CHO	gi|558498319|ref|NW_006212040.1|	939996	979996	40001	1	959996	A	G	0.0107527	7.69933	intronic(gene21428)	XM_006192766.2	prenylcysteine oxidase 1	968558	980798	12241	-8562	1
RDW_CV	gi|558499511|ref|NW_006210848.1|	549151	589151	40001	1	569151	A	C	0.0190476	6.20985	intergenic(gene11336(dist=63911),gene11338(dist=9378))	XM_006183432.2	stanniocalcin 2	577782	589461	11680	-8631	1
RBC	gi|558499588|ref|NW_006210771.1|	417854	457854	40001	1	437854	G	T	0.0333333	6.04631	intronic(gene10129)	XM_006182177.2	histone H1.2	446518	447679	1162	-8664	1
CHO	gi|558498940|ref|NW_006211419.1|	658926	698926	40001	1	678926	T	C	0.0108696	7.03485	intergenic(NONE(dist=NONE),gene17706(dist=8768))	XM_006189473.1	60S ribosomal protein L10-like%2C transcript variant X1	687616	688364	749	-8690	1
CHO	gi|558499664|ref|NW_006210695.1|	2864925	2904925	40001	1	2884925	A	C	0.0108696	6.57583	intergenic(gene8902(dist=55018),gene8904(dist=8801))	XM_014556129.1	cadherin-related family member 3	2893630	2956614	62985	-8705	1
PDW	gi|558500096|ref|NW_006210263.1|	809004	849004	40001	1	829004	A	T	0.152824	6.20111	intergenic(gene788(dist=31131),gene791(dist=8974))	XM_006173142.2	olfactomedin-like 2B%2C transcript variant X2	837754	873937	36184	-8750	1
PDW	gi|558500096|ref|NW_006210263.1|	809004	849004	40001	1	829004	A	T	0.152824	6.20111	intergenic(gene788(dist=31131),gene791(dist=8974))	XM_006173143.2	olfactomedin-like 2B%2C transcript variant X3	837754	873937	36184	-8750	1
PDW	gi|558500096|ref|NW_006210263.1|	809004	849004	40001	1	829004	A	T	0.152824	6.20111	intergenic(gene788(dist=31131),gene791(dist=8974))	XM_014555053.1	olfactomedin-like 2B%2C transcript variant X1	837754	873865	36112	-8750	1
CHO	gi|558499754|ref|NW_006210605.1|	970443	1010443	40001	1	990443	A	C	0.0274725	6.92039	intergenic(gene7364(dist=90588),gene7365(dist=8921))	XM_006179515.2	splicing factor 3b%2C subunit 2%2C 145kDa%2C transcript variant X2	999193	1012060	12868	-8750	1
CHO	gi|558499754|ref|NW_006210605.1|	970443	1010443	40001	1	990443	A	C	0.0274725	6.92039	intergenic(gene7364(dist=90588),gene7365(dist=8921))	XM_006179514.2	splicing factor 3b%2C subunit 2%2C 145kDa%2C transcript variant X1	999196	1012060	12865	-8753	1
CHO	gi|558499754|ref|NW_006210605.1|	970443	1010443	40001	1	990443	A	C	0.0274725	6.92039	intergenic(gene7364(dist=90588),gene7365(dist=8921))	XM_014554921.1	splicing factor 3b%2C subunit 2%2C 145kDa%2C transcript variant X3	999196	1011957	12762	-8753	1
CHO	gi|558498940|ref|NW_006211419.1|	658926	698926	40001	1	678926	T	C	0.0108696	7.03485	intergenic(NONE(dist=NONE),gene17706(dist=8768))	XM_006189474.1	60S ribosomal protein L10-like%2C transcript variant X2	687694	688338	645	-8768	1
RBC	gi|558499856|ref|NW_006210503.1|	1404148	1444148	40001	1	1424148	C	A	0.010453	7.33603	intergenic(gene5533(dist=74309),gene5534(dist=9291))	XM_014553336.1	melanophilin%2C transcript variant X1	1433168	1462344	29177	-9020	1
RBC	gi|558499856|ref|NW_006210503.1|	1404148	1444148	40001	1	1424148	C	A	0.010453	7.33603	intergenic(gene5533(dist=74309),gene5534(dist=9291))	XM_014553337.1	melanophilin%2C transcript variant X2	1433168	1467881	34714	-9020	1
RBC	gi|558499856|ref|NW_006210503.1|	1404148	1444148	40001	1	1424148	C	A	0.010453	7.33603	intergenic(gene5533(dist=74309),gene5534(dist=9291))	XM_014553338.1	melanophilin%2C transcript variant X3	1433168	1462344	29177	-9020	1
RBC	gi|558499856|ref|NW_006210503.1|	1404148	1444148	40001	1	1424148	C	A	0.010453	7.33603	intergenic(gene5533(dist=74309),gene5534(dist=9291))	XM_014553339.1	melanophilin%2C transcript variant X4	1433168	1462344	29177	-9020	1
RBC	gi|558499856|ref|NW_006210503.1|	1404148	1444148	40001	1	1424148	C	A	0.010453	7.33603	intergenic(gene5533(dist=74309),gene5534(dist=9291))	XM_014553340.1	melanophilin%2C transcript variant X5	1433168	1467881	34714	-9020	1
HCT	gi|558499856|ref|NW_006210503.1|	1404148	1444148	40001	1	1424148	C	A	0.010453	7.37164	intergenic(gene5533(dist=74309),gene5534(dist=9291))	XM_014553336.1	melanophilin%2C transcript variant X1	1433168	1462344	29177	-9020	1
HCT	gi|558499856|ref|NW_006210503.1|	1404148	1444148	40001	1	1424148	C	A	0.010453	7.37164	intergenic(gene5533(dist=74309),gene5534(dist=9291))	XM_014553337.1	melanophilin%2C transcript variant X2	1433168	1467881	34714	-9020	1
HCT	gi|558499856|ref|NW_006210503.1|	1404148	1444148	40001	1	1424148	C	A	0.010453	7.37164	intergenic(gene5533(dist=74309),gene5534(dist=9291))	XM_014553338.1	melanophilin%2C transcript variant X3	1433168	1462344	29177	-9020	1
HCT	gi|558499856|ref|NW_006210503.1|	1404148	1444148	40001	1	1424148	C	A	0.010453	7.37164	intergenic(gene5533(dist=74309),gene5534(dist=9291))	XM_014553339.1	melanophilin%2C transcript variant X4	1433168	1462344	29177	-9020	1
HCT	gi|558499856|ref|NW_006210503.1|	1404148	1444148	40001	1	1424148	C	A	0.010453	7.37164	intergenic(gene5533(dist=74309),gene5534(dist=9291))	XM_014553340.1	melanophilin%2C transcript variant X5	1433168	1467881	34714	-9020	1
CHO	gi|558498553|ref|NW_006211806.1|	2839	42839	40001	1	22839	C	T	0.0319149	6.09547	intergenic(NONE(dist=NONE),gene20345(dist=9219))	XM_006191911.2	oculocutaneous albinism II	31938	208968	177031	-9099	1
PDW	gi|558500111|ref|NW_006210248.1|	129019	169019	40001	1	149019	T	G	0.182073	6.22367	intronic(gene531)	XM_006172892.2	IK cytokine%2C down-regulator of HLA II	158388	169402	11015	-9369	1
PDW	gi|558499477|ref|NW_006210882.1|	6212636	6252636	40001	1	6232636	A	C	0.137394	6.49992	intergenic(gene11865(dist=74889),gene11866(dist=9771))	XM_014558535.1	microtubule-associated serine/threonine-protein kinase 4%2C transcript variant X1	6242081	6387958	145878	-9445	1
PDW	gi|558499477|ref|NW_006210882.1|	6212636	6252636	40001	1	6232636	A	C	0.137394	6.49992	intergenic(gene11865(dist=74889),gene11866(dist=9771))	XM_014558536.1	microtubule-associated serine/threonine-protein kinase 4%2C transcript variant X2	6242081	6387958	145878	-9445	1
CHO	gi|558499476|ref|NW_006210883.1|	1603754	1643754	40001	1	1623754	G	T	0.0176991	8.4802	intergenic(gene11878(dist=63336),gene11879(dist=9468))	XM_014558569.1	soluble scavenger receptor cysteine-rich domain-containing protein SSC5D-like	1633222	1681113	47892	-9468	1
CHO	gi|558498766|ref|NW_006211593.1|	1071327	1111327	40001	1	1091327	A	C	0.0365854	6.07995	intronic(gene19146)	XM_006190875.2	leucine rich repeat transmembrane neuronal 3	1101195	1267804	166610	-9868	1
MCV	gi|558499538|ref|NW_006210821.1|	495779	535779	40001	1	515779	A	C	0.0229592	6.14822	intergenic(gene10970(dist=8650),gene10971(dist=10589))	XM_006183067.2	nuclear protein%2C transcriptional regulator%2C 1	525725	527245	1521	-9946	1
HCT	gi|558499538|ref|NW_006210821.1|	495779	535779	40001	1	515779	A	C	0.0229592	6.73378	intergenic(gene10970(dist=8650),gene10971(dist=10589))	XM_006183067.2	nuclear protein%2C transcriptional regulator%2C 1	525725	527245	1521	-9946	1
RDW_SD	gi|558499918|ref|NW_006210441.1|	253035	293035	40001	1	273035	T	A	0.0229592	6.59233	intergenic(gene4159(dist=19271),gene4161(dist=10246))	XM_006176441.2	T-cell immunoglobulin and mucin domain containing 4	283252	315082	31831	-10217	1
RBC	gi|558499588|ref|NW_006210771.1|	489161	529161	40001	1	509161	A	G	0.0133779	8.85704	intergenic(gene10140(dist=5273),gene10141(dist=10340))	XM_006182194.2	solute carrier family 17%2C member 2%2C transcript variant X3	519424	530410	10987	-10263	1
RBC	gi|558499588|ref|NW_006210771.1|	489161	529161	40001	1	509161	A	G	0.0133779	8.85704	intergenic(gene10140(dist=5273),gene10141(dist=10340))	XM_014557213.1	solute carrier family 17%2C member 2%2C transcript variant X2	519424	530410	10987	-10263	1
HCT	gi|558499588|ref|NW_006210771.1|	489161	529161	40001	1	509161	A	G	0.0133779	7.06616	intergenic(gene10140(dist=5273),gene10141(dist=10340))	XM_006182194.2	solute carrier family 17%2C member 2%2C transcript variant X3	519424	530410	10987	-10263	1
HCT	gi|558499588|ref|NW_006210771.1|	489161	529161	40001	1	509161	A	G	0.0133779	7.06616	intergenic(gene10140(dist=5273),gene10141(dist=10340))	XM_014557213.1	solute carrier family 17%2C member 2%2C transcript variant X2	519424	530410	10987	-10263	1
CHO	gi|558499522|ref|NW_006210837.1|	27554	67554	40001	1	47554	G	A	0.0116279	8.09674	intergenic(NONE(dist=NONE),gene11175(dist=10427))	XM_006183267.2	chemokine (C-C motif) ligand 20%2C transcript variant X2	57949	60783	2835	-10395	1
CHO	gi|558499522|ref|NW_006210837.1|	27554	67554	40001	1	47554	G	A	0.0116279	8.09674	intergenic(NONE(dist=NONE),gene11175(dist=10427))	XM_006183266.2	chemokine (C-C motif) ligand 20%2C transcript variant X1	57953	60783	2831	-10399	1
RBC	gi|558498924|ref|NW_006211435.1|	32415	72415	40001	1	52415	C	T	0.0124654	6.09661	intergenic(gene17887(dist=22823),gene17890(dist=2071))	XM_014563438.1	olfactory receptor 8I2-like	62838	63783	946	-10423	1
MPV	gi|558499230|ref|NW_006211129.1|	1731533	1771533	40001	1	1751533	A	T	0.0125	8.00193	intergenic(gene15263(dist=34693),gene15264(dist=10521))	XM_006187154.2	trafficking protein particle complex 8%2C transcript variant X2	1762033	1827455	65423	-10500	1
MPV	gi|558499230|ref|NW_006211129.1|	1731533	1771533	40001	1	1751533	A	T	0.0125	8.00193	intergenic(gene15263(dist=34693),gene15264(dist=10521))	XM_014561290.1	trafficking protein particle complex 8%2C transcript variant X1	1762033	1827455	65423	-10500	1
CHO	gi|558499206|ref|NW_006211153.1|	1246109	1286109	40001	1	1266109	A	C	0.0149254	6.88974	intronic(gene15477)	XM_006187317.2	fructose-1%2C6-bisphosphatase 1	1276819	1303318	26500	-10710	1
CHO	gi|558498782|ref|NW_006211577.1|	4108235	4148235	40001	1	4128235	G	T	0.0103093	7.22782	intergenic(gene18988(dist=11846),gene18989(dist=1719))	XM_006190710.2	nuclear factor of kappa light polypeptide gene enhancer in B-cells inhibitor%2C epsilon	4139229	4146337	7109	-10994	1
WBC	gi|558497537|ref|NW_006212822.1|	10297	50297	40001	1	30297	T	C	0.0321429	7.40794	intergenic(gene23241(dist=14505),gene23242(dist=3157))	XM_006194184.2	zinc finger protein 773	41337	48361	7025	-11040	1
MCV	gi|558499308|ref|NW_006211051.1|	1247292	1287292	40001	1	1267292	A	G	0.0213904	6.60521	intronic(gene14283)	XM_014560442.1	ATP synthase%2C H+ transporting%2C mitochondrial Fo complex%2C subunit F6%2C transcript variant X1	1278333	1285045	6713	-11041	1
MCV	gi|558499308|ref|NW_006211051.1|	1247292	1287292	40001	1	1267292	A	G	0.0213904	6.60521	intronic(gene14283)	XM_014560443.1	ATP synthase%2C H+ transporting%2C mitochondrial Fo complex%2C subunit F6%2C transcript variant X2	1278333	1285101	6769	-11041	1
MCV	gi|558499308|ref|NW_006211051.1|	1247292	1287292	40001	1	1267292	A	G	0.0213904	6.60521	intronic(gene14283)	XM_014560444.1	ATP synthase%2C H+ transporting%2C mitochondrial Fo complex%2C subunit F6%2C transcript variant X3	1278333	1285515	7183	-11041	1
RDW_SD	gi|558499308|ref|NW_006211051.1|	1247292	1287292	40001	1	1267292	A	G	0.0213904	11.8266	intronic(gene14283)	XM_014560442.1	ATP synthase%2C H+ transporting%2C mitochondrial Fo complex%2C subunit F6%2C transcript variant X1	1278333	1285045	6713	-11041	1
RDW_SD	gi|558499308|ref|NW_006211051.1|	1247292	1287292	40001	1	1267292	A	G	0.0213904	11.8266	intronic(gene14283)	XM_014560443.1	ATP synthase%2C H+ transporting%2C mitochondrial Fo complex%2C subunit F6%2C transcript variant X2	1278333	1285101	6769	-11041	1
RDW_SD	gi|558499308|ref|NW_006211051.1|	1247292	1287292	40001	1	1267292	A	G	0.0213904	11.8266	intronic(gene14283)	XM_014560444.1	ATP synthase%2C H+ transporting%2C mitochondrial Fo complex%2C subunit F6%2C transcript variant X3	1278333	1285515	7183	-11041	1
RDW_CV	gi|558499308|ref|NW_006211051.1|	1247292	1287292	40001	1	1267292	A	G	0.0213904	9.33775	intronic(gene14283)	XM_014560442.1	ATP synthase%2C H+ transporting%2C mitochondrial Fo complex%2C subunit F6%2C transcript variant X1	1278333	1285045	6713	-11041	1
RDW_CV	gi|558499308|ref|NW_006211051.1|	1247292	1287292	40001	1	1267292	A	G	0.0213904	9.33775	intronic(gene14283)	XM_014560443.1	ATP synthase%2C H+ transporting%2C mitochondrial Fo complex%2C subunit F6%2C transcript variant X2	1278333	1285101	6769	-11041	1
RDW_CV	gi|558499308|ref|NW_006211051.1|	1247292	1287292	40001	1	1267292	A	G	0.0213904	9.33775	intronic(gene14283)	XM_014560444.1	ATP synthase%2C H+ transporting%2C mitochondrial Fo complex%2C subunit F6%2C transcript variant X3	1278333	1285515	7183	-11041	1
RBC	gi|558500012|ref|NW_006210347.1|	60033	100033	40001	1	80033	T	C	0.0100575	7.53034	downstream(gene2467)	XM_014568397.1	activating transcription factor 2%2C transcript variant X3	91417	130051	38635	-11384	1
HCT	gi|558500012|ref|NW_006210347.1|	60033	100033	40001	1	80033	T	C	0.0100575	7.1385	downstream(gene2467)	XM_014568397.1	activating transcription factor 2%2C transcript variant X3	91417	130051	38635	-11384	1
RBC	gi|558500012|ref|NW_006210347.1|	60033	100033	40001	1	80033	T	C	0.0100575	7.53034	downstream(gene2467)	XM_014568385.1	activating transcription factor 2%2C transcript variant X1	91439	162219	70781	-11406	1
HCT	gi|558500012|ref|NW_006210347.1|	60033	100033	40001	1	80033	T	C	0.0100575	7.1385	downstream(gene2467)	XM_014568385.1	activating transcription factor 2%2C transcript variant X1	91439	162219	70781	-11406	1
RBC	gi|558500012|ref|NW_006210347.1|	60033	100033	40001	1	80033	T	C	0.0100575	7.53034	downstream(gene2467)	XM_014568389.1	activating transcription factor 2%2C transcript variant X2	91440	162219	70780	-11407	1
HCT	gi|558500012|ref|NW_006210347.1|	60033	100033	40001	1	80033	T	C	0.0100575	7.1385	downstream(gene2467)	XM_014568389.1	activating transcription factor 2%2C transcript variant X2	91440	162219	70780	-11407	1
CHO	gi|558499837|ref|NW_006210522.1|	1176230	1216230	40001	1	1196230	A	C	0.015873	6.02256	downstream(gene5929)	XM_006178162.2	KIAA0368 ortholog%2C transcript variant X1	1207868	1290080	82213	-11638	1
CHO	gi|558499837|ref|NW_006210522.1|	1176230	1216230	40001	1	1196230	A	C	0.015873	6.02256	downstream(gene5929)	XM_014553699.1	KIAA0368 ortholog%2C transcript variant X2	1207868	1267192	59325	-11638	1
RDW_SD	gi|558500138|ref|NW_006210221.1|	640874	680874	40001	1	660874	A	G	0.0224913	7.57757	exon,nonsynonymous(gene162:rna212:exon3:c.A511G:p.S171G,)	XM_006172571.2	kelch-like family member 20	672660	709418	36759	-11786	1
RDW_CV	gi|558500138|ref|NW_006210221.1|	640874	680874	40001	1	660874	A	G	0.0224913	6.23588	exon,nonsynonymous(gene162:rna212:exon3:c.A511G:p.S171G,)	XM_006172571.2	kelch-like family member 20	672660	709418	36759	-11786	1
RBC	gi|558499882|ref|NW_006210477.1|	1715991	1755991	40001	1	1735991	A	T	0.019174	6.59194	intronic(gene4798)	XM_006177049.2	rabaptin%2C RAB GTPase binding effector protein 1	1747989	1806024	58036	-11998	1
CHO	gi|558499560|ref|NW_006210799.1|	368374	408374	40001	1	388374	A	C	0.015873	6.29295	intronic(gene10579)	XM_014557580.1	aldehyde dehydrogenase 1 family%2C member A3	400813	440314	39502	-12439	1
CHO	gi|558499581|ref|NW_006210778.1|	411821	451821	40001	1	431821	T	C	0.0289256	8.13122	intergenic(gene10300(dist=44681),gene10301(dist=14050))	XM_006182366.1	ELOVL fatty acid elongase 5%2C transcript variant X1	444302	467895	23594	-12481	1
CHO	gi|558499581|ref|NW_006210778.1|	411821	451821	40001	1	431821	T	C	0.0289256	8.13122	intergenic(gene10300(dist=44681),gene10301(dist=14050))	XM_014557341.1	ELOVL fatty acid elongase 5%2C transcript variant X2	444306	467895	23590	-12485	1
CHO	gi|558499798|ref|NW_006210561.1|	667597	707597	40001	1	687597	A	G	0.025	6.17697	intronic(gene6615)	XM_006178828.2	polyamine oxidase (exo-N4-amino)	700186	711093	10908	-12589	1
CHO	gi|558499882|ref|NW_006210477.1|	882068	922068	40001	1	902068	T	G	0.0159574	8.49579	intronic(gene4781)	XM_014552668.1	KIAA0753 ortholog%2C transcript variant X1	914721	966509	51789	-12653	1
CHO	gi|558498797|ref|NW_006211562.1|	198863	238863	40001	1	218863	A	C	0.0117647	8.30545	intronic(gene18787)	XM_014564159.1	acid sensing (proton gated) ion channel 3;start_range=.,231525	231525	234725	3201	-12662	1
CHO	gi|558499505|ref|NW_006210854.1|	979506	1019506	40001	1	999506	T	G	0.0107143	6.06308	intronic(gene11389)	XM_006183477.2	chromosome unknown open reading frame%2C human C10orf82	1012479	1017803	5325	-12973	1
RBC	gi|558499235|ref|NW_006211124.1|	19014	59014	40001	1	39014	T	C	0.0151515	7.4157	intergenic(gene15136(dist=5751),gene15137(dist=3265))	XM_014561212.1	RFX family member 8%2C lacking RFX DNA binding domain%2C transcript variant X3	52554	86765	34212	-13540	1
HCT	gi|558499235|ref|NW_006211124.1|	19014	59014	40001	1	39014	T	C	0.0151515	6.58619	intergenic(gene15136(dist=5751),gene15137(dist=3265))	XM_014561212.1	RFX family member 8%2C lacking RFX DNA binding domain%2C transcript variant X3	52554	86765	34212	-13540	1
CHO	gi|558499093|ref|NW_006211266.1|	417378	457378	40001	1	437378	G	A	0.0197368	6.96772	intergenic(gene16516(dist=44517),gene16518(dist=29497))	XM_014562305.1	leucine rich repeat (in FLII) interacting protein 2%2C transcript variant X1	451010	546628	95619	-13632	1
CHO	gi|558499093|ref|NW_006211266.1|	417378	457378	40001	1	437378	G	A	0.0197368	6.96772	intergenic(gene16516(dist=44517),gene16518(dist=29497))	XM_014562306.1	leucine rich repeat (in FLII) interacting protein 2%2C transcript variant X2	451010	546628	95619	-13632	1
CHO	gi|558499093|ref|NW_006211266.1|	417378	457378	40001	1	437378	G	A	0.0197368	6.96772	intergenic(gene16516(dist=44517),gene16518(dist=29497))	XM_014562307.1	leucine rich repeat (in FLII) interacting protein 2%2C transcript variant X4	451010	546628	95619	-13632	1
CHO	gi|558499093|ref|NW_006211266.1|	417378	457378	40001	1	437378	G	A	0.0197368	6.96772	intergenic(gene16516(dist=44517),gene16518(dist=29497))	XM_006188347.2	leucine rich repeat (in FLII) interacting protein 2%2C transcript variant X3	451011	547036	96026	-13633	1
CHO	gi|558499093|ref|NW_006211266.1|	417378	457378	40001	1	437378	G	A	0.0197368	6.96772	intergenic(gene16516(dist=44517),gene16518(dist=29497))	XM_014562308.1	leucine rich repeat (in FLII) interacting protein 2%2C transcript variant X5	451011	546628	95618	-13633	1
CHO	gi|558498016|ref|NW_006212343.1|	1	21626	21626	1	1626	A	C	0.0190476	6.41316	intergenic(NONE(dist=NONE),gene22284(dist=13664))	XM_006193426.1	olfactory receptor 4C16	15290	16267	978	-13664	1
CHO	gi|558499093|ref|NW_006211266.1|	417378	457378	40001	1	437378	G	A	0.0197368	6.96772	intergenic(gene16516(dist=44517),gene16518(dist=29497))	XM_006188349.2	leucine rich repeat (in FLII) interacting protein 2%2C transcript variant X6	451043	547036	95994	-13665	1
PDW	gi|558498782|ref|NW_006211577.1|	5512111	5552111	40001	1	5532111	T	G	0.187845	14.1206	intergenic(gene19001(dist=25369),gene19003(dist=8105))	XM_006190719.2	ectonucleotide pyrophosphatase/phosphodiesterase 5 (putative)	5545960	5565854	19895	-13849	1
RBC	gi|558499696|ref|NW_006210663.1|	2176974	2216974	40001	1	2196974	T	C	0.020073	12.3925	intergenic(gene8415(dist=6425),gene8416(dist=3339))	XM_014555675.1	DLA class II histocompatibility antigen%2C DR-1 beta chain	2210877	2221325	10449	-13903	1
HCT	gi|558499696|ref|NW_006210663.1|	2176974	2216974	40001	1	2196974	T	C	0.020073	10.7543	intergenic(gene8415(dist=6425),gene8416(dist=3339))	XM_014555675.1	DLA class II histocompatibility antigen%2C DR-1 beta chain	2210877	2221325	10449	-13903	1
CHO	gi|558499526|ref|NW_006210833.1|	92329	132329	40001	1	112329	T	G	0.0265957	6.15284	intergenic(gene11097(dist=64218),gene11099(dist=15444))	XM_014557953.1	ATP/GTP binding protein 1	126291	242940	116650	-13962	1
CHO	gi|558499959|ref|NW_006210400.1|	1196559	1236559	40001	1	1216559	T	G	0.0147059	6.06306	intergenic(gene3393(dist=1857),gene3394(dist=4928))	XM_006175685.1	chromobox homolog 3%2C transcript variant X2	1230624	1241712	11089	-14065	1
CHO	gi|558499959|ref|NW_006210400.1|	1196559	1236559	40001	1	1216559	T	G	0.0147059	6.06306	intergenic(gene3393(dist=1857),gene3394(dist=4928))	XM_014551497.1	chromobox homolog 3%2C transcript variant X1	1230624	1241656	11033	-14065	1
RBC	gi|558498501|ref|NW_006211858.1|	5758011	5798011	40001	1	5778011	C	T	0.0164384	6.00818	intergenic(gene20677(dist=15115),gene20678(dist=6854))	XM_006192130.1	taste receptor type 2 member 42-like	5792116	5793057	942	-14105	1
HCT	gi|558498501|ref|NW_006211858.1|	5758011	5798011	40001	1	5778011	C	T	0.0164384	8.48563	intergenic(gene20677(dist=15115),gene20678(dist=6854))	XM_006192130.1	taste receptor type 2 member 42-like	5792116	5793057	942	-14105	1
CHO	gi|558499258|ref|NW_006211101.1|	1	20978	20978	1	978	T	G	0.0169492	6.53541	intergenic(NONE(dist=NONE),gene14872(dist=14200))	XM_006186788.2	cytochrome P450 2J2;start_range=.,15178	15178	36996	21819	-14200	1
RBC	gi|558498520|ref|NW_006211839.1|	533421	573421	40001	1	553421	G	T	0.021327	6.57669	intergenic(gene20551(dist=7670),gene20552(dist=4007))	XM_006192041.1	olfactory receptor 2J3	567646	568575	930	-14225	1
GGT	gi|558499355|ref|NW_006211004.1|	47126	87126	40001	1	67126	T	A	0.0114943	7.58444	intergenic(NONE(dist=NONE),gene13683(dist=14522))	XM_014560068.1	histone-lysine N-methyltransferase SETMAR	81648	204314	122667	-14522	1
CHO	gi|558498756|ref|NW_006211603.1|	2108457	2148457	40001	1	2128457	A	G	0.0113636	6.8668	upstream(gene19185)	XM_014564508.1	KIAA1107 ortholog%2C transcript variant X1	2143027	2195566	52540	-14570	1
CHO	gi|558498202|ref|NW_006212157.1|	402652	442652	40001	1	422652	T	G	0.0108696	6.89841	intergenic(gene21922(dist=74437),gene21923(dist=14812))	XM_014566394.1	synaptotagmin VI%2C transcript variant X1	437239	493491	56253	-14587	1
CHO	gi|558498202|ref|NW_006212157.1|	402652	442652	40001	1	422652	T	G	0.0108696	6.89841	intergenic(gene21922(dist=74437),gene21923(dist=14812))	XM_014566395.1	synaptotagmin VI%2C transcript variant X2	437239	493491	56253	-14587	1
CHO	gi|558498202|ref|NW_006212157.1|	402652	442652	40001	1	422652	T	G	0.0108696	6.89841	intergenic(gene21922(dist=74437),gene21923(dist=14812))	XM_014566397.1	synaptotagmin VI%2C transcript variant X5	437239	493366	56128	-14587	1
CHO	gi|558491393|ref|NW_006217682.1|	13057595	13097595	40001	1	13077595	A	C	0.0142857	6.2129	intergenic(gene24434(dist=37448),gene24435(dist=14887))	XM_006195156.1	mas-related G-protein coupled receptor member X2	13092482	13095368	2887	-14887	1
CHO	gi|558498472|ref|NW_006211887.1|	520122	560122	40001	1	540122	G	T	0.015748	6.26996	intergenic(gene20843(dist=263344),gene20845(dist=17781))	XM_006192282.1	kelch repeat and BTB (POZ) domain containing 8	555069	566798	11730	-14947	1
RBC	gi|558499199|ref|NW_006211160.1|	37829	77829	40001	1	57829	C	T	0.0714286	6.46749	intergenic(gene15510(dist=9144),gene15512(dist=15615))	XM_014561466.1	CDV3 homolog (mouse)%2C transcript variant X2	73185	84406	11222	-15356	1
HGB	gi|558498843|ref|NW_006211516.1|	641473	681473	40001	1	661473	T	C	0.0102564	6.36136	intergenic(gene18607(dist=29123),gene18609(dist=15407))	XM_014564052.1	salt-inducible kinase 2;start_range=.,676880	676880	786633	109754	-15407	1
RBC	gi|558499111|ref|NW_006211248.1|	790728	830728	40001	1	810728	T	C	0.0106383	7.67889	intronic(gene16279)	XM_006188169.2	transcription factor B2%2C mitochondrial%2C transcript variant X1	826143	841552	15410	-15415	1
HCT	gi|558499111|ref|NW_006211248.1|	790728	830728	40001	1	810728	T	C	0.0106383	6.85242	intronic(gene16279)	XM_006188169.2	transcription factor B2%2C mitochondrial%2C transcript variant X1	826143	841552	15410	-15415	1
CHO	gi|558500010|ref|NW_006210349.1|	312136	352136	40001	1	332136	C	G	0.0113636	10.0181	intronic(gene2565)	XM_006174856.2	peroxisomal biogenesis factor 12%2C transcript variant X2	347716	350888	3173	-15580	1
CHO	gi|558500010|ref|NW_006210349.1|	312136	352136	40001	1	332136	C	G	0.0113636	10.0181	intronic(gene2565)	XM_014550761.1	peroxisomal biogenesis factor 12%2C transcript variant X1	347716	350888	3173	-15580	1
RBC	gi|558499199|ref|NW_006211160.1|	37829	77829	40001	1	57829	C	T	0.0714286	6.46749	intergenic(gene15510(dist=9144),gene15512(dist=15615))	XM_014561468.1	CDV3 homolog (mouse)%2C transcript variant X4	73462	84410	10949	-15633	1
RBC	gi|558499199|ref|NW_006211160.1|	37829	77829	40001	1	57829	C	T	0.0714286	6.46749	intergenic(gene15510(dist=9144),gene15512(dist=15615))	XM_014561467.1	CDV3 homolog (mouse)%2C transcript variant X3	73465	84406	10942	-15636	1
RBC	gi|558499111|ref|NW_006211248.1|	790728	830728	40001	1	810728	T	C	0.0106383	7.67889	intronic(gene16279)	XM_014562131.1	transcription factor B2%2C mitochondrial%2C transcript variant X2	826407	841552	15146	-15679	1
HCT	gi|558499111|ref|NW_006211248.1|	790728	830728	40001	1	810728	T	C	0.0106383	6.85242	intronic(gene16279)	XM_014562131.1	transcription factor B2%2C mitochondrial%2C transcript variant X2	826407	841552	15146	-15679	1
CHO	gi|558498887|ref|NW_006211472.1|	35584	75584	40001	1	55584	T	C	0.0104895	6.06307	intronic(gene18250)	XM_014563742.1	asporin	71279	94325	23047	-15695	1
CHO	gi|558498782|ref|NW_006211577.1|	6529377	6569377	40001	1	6549377	T	G	0.0137615	6.68106	intronic(gene19018)	XM_006190728.2	adhesion G protein-coupled receptor F4	6565373	6578522	13150	-15996	1
GGT	gi|558498782|ref|NW_006211577.1|	5996292	6036292	40001	1	6016292	C	T	0.0181159	6.94738	intronic(gene19013)	XM_006190725.2	adhesion G protein-coupled receptor F5%2C transcript variant X5	6032304	6098983	66680	-16012	1
GGT	gi|558498782|ref|NW_006211577.1|	5996292	6036292	40001	1	6016292	C	T	0.0181159	6.94738	intronic(gene19013)	XM_014564309.1	adhesion G protein-coupled receptor F5%2C transcript variant X1	6032304	6098984	66681	-16012	1
GGT	gi|558498782|ref|NW_006211577.1|	5996292	6036292	40001	1	6016292	C	T	0.0181159	6.94738	intronic(gene19013)	XM_014564310.1	adhesion G protein-coupled receptor F5%2C transcript variant X2	6032304	6125563	93260	-16012	1
GGT	gi|558498782|ref|NW_006211577.1|	5996292	6036292	40001	1	6016292	C	T	0.0181159	6.94738	intronic(gene19013)	XM_014564313.1	adhesion G protein-coupled receptor F5%2C transcript variant X6	6032304	6082874	50571	-16012	1
CHO	gi|558499001|ref|NW_006211358.1|	1058770	1098770	40001	1	1078770	T	C	0.0104895	7.13384	intergenic(gene17432(dist=144038),gene17433(dist=16123))	XM_014563029.1	disrupted in renal carcinoma 1	1094893	1102020	7128	-16123	1
HCT	gi|558499573|ref|NW_006210786.1|	1652679	1692679	40001	1	1672679	T	G	0.0107759	6.39296	intergenic(gene10474(dist=86820),gene10477(dist=16461))	XM_014557485.1	CD83 molecule;start_range=.,1689140	1689140	1693973	4834	-16461	1
CHO	gi|558499675|ref|NW_006210684.1|	56712	96712	40001	1	76712	A	T	0.0126582	9.62103	intronic(gene8643)	XM_006180779.1	chromosome unknown open reading frame%2C human C12orf74	93174	113860	20687	-16462	1
CHO	gi|558498651|ref|NW_006211708.1|	972397	1012397	40001	1	992397	T	A	0.0114943	7.0171	intergenic(gene19885(dist=7546),gene19887(dist=16650))	XM_014564956.1	5-hydroxytryptamine receptor 5B	1009047	1010506	1460	-16650	1
RBC	gi|558499199|ref|NW_006211160.1|	37829	77829	40001	1	57829	C	T	0.0714286	6.46749	intergenic(gene15510(dist=9144),gene15512(dist=15615))	XM_014561465.1	CDV3 homolog (mouse)%2C transcript variant X1	74589	84406	9818	-16760	1
CHO	gi|558499108|ref|NW_006211251.1|	18479	58479	40001	1	38479	A	G	0.010989	9.73248	intergenic(NONE(dist=NONE),gene16368(dist=17210))	XM_006188195.2	dehydrogenase/reductase (SDR family) X-linked	55433	164375	108943	-16954	1
CHO	gi|558498797|ref|NW_006211562.1|	198863	238863	40001	1	218863	A	C	0.0117647	8.30545	intronic(gene18787)	XM_006190524.2	cyclin-dependent kinase 5	235891	240004	4114	-17028	1
GGT	gi|558498782|ref|NW_006211577.1|	5996292	6036292	40001	1	6016292	C	T	0.0181159	6.94738	intronic(gene19013)	XM_014564311.1	adhesion G protein-coupled receptor F5%2C transcript variant X3	6033648	6098984	65337	-17356	1
GGT	gi|558498782|ref|NW_006211577.1|	5996292	6036292	40001	1	6016292	C	T	0.0181159	6.94738	intronic(gene19013)	XM_014564312.1	adhesion G protein-coupled receptor F5%2C transcript variant X4	6033648	6098984	65337	-17356	1
CHO	gi|558498756|ref|NW_006211603.1|	4413232	4453232	40001	1	4433232	C	A	0.01	9.5216	intergenic(gene19214(dist=16131),gene19216(dist=17468))	XM_006190967.1	RWD domain containing 3	4450700	4459367	8668	-17468	1
MCV	gi|558499308|ref|NW_006211051.1|	1247292	1287292	40001	1	1267292	A	G	0.0213904	6.60521	intronic(gene14283)	XM_006186172.2	GA binding protein transcription factor%2C alpha subunit 60kDa	1285039	1313299	28261	-17747	1
RDW_SD	gi|558499308|ref|NW_006211051.1|	1247292	1287292	40001	1	1267292	A	G	0.0213904	11.8266	intronic(gene14283)	XM_006186172.2	GA binding protein transcription factor%2C alpha subunit 60kDa	1285039	1313299	28261	-17747	1
RDW_CV	gi|558499308|ref|NW_006211051.1|	1247292	1287292	40001	1	1267292	A	G	0.0213904	9.33775	intronic(gene14283)	XM_006186172.2	GA binding protein transcription factor%2C alpha subunit 60kDa	1285039	1313299	28261	-17747	1
CHO	gi|558498607|ref|NW_006211752.1|	411610	451610	40001	1	431610	G	A	0.0126582	15.3859	intergenic(gene20101(dist=38296),gene20102(dist=17821))	XM_014565144.1	ATPase%2C H+ transporting%2C lysosomal 56/58kDa%2C V1 subunit B1	449367	474815	25449	-17757	1
CHO	gi|558499631|ref|NW_006210728.1|	2999908	3039908	40001	1	3019908	C	G	0.037234	7.73232	intronic(gene9363)	XM_006181447.2	vacuole membrane protein 1	3037881	3085945	48065	-17973	1
RBC	gi|558499511|ref|NW_006210848.1|	374569	414569	40001	1	394569	G	T	0.0177596	6.1493	intergenic(gene11331(dist=47853),gene11332(dist=18246))	XM_006183429.2	CREB3 regulatory factor%2C transcript variant X1	412618	446197	33580	-18049	1
RBC	gi|558499511|ref|NW_006210848.1|	374569	414569	40001	1	394569	G	T	0.0177596	6.1493	intergenic(gene11331(dist=47853),gene11332(dist=18246))	XM_014558177.1	CREB3 regulatory factor%2C transcript variant X2	412624	441827	29204	-18055	1
CHO	gi|558499918|ref|NW_006210441.1|	2601895	2641895	40001	1	2621895	A	C	0.0108696	7.23822	downstream(gene4215,gene4216)	XM_006176479.2	nucleoporin 85kDa%2C transcript variant X1	2640154	2670197	30044	-18259	1
CHO	gi|558499918|ref|NW_006210441.1|	2601895	2641895	40001	1	2621895	A	C	0.0108696	7.23822	downstream(gene4215,gene4216)	XM_006176480.2	nucleoporin 85kDa%2C transcript variant X2	2640155	2670194	30040	-18260	1
HCT	gi|558498862|ref|NW_006211497.1|	34513	74513	40001	1	54513	A	G	0.0133929	7.03863	intergenic(NONE(dist=NONE),gene18408(dist=18462))	XM_014563895.1	patatin-like phospholipase domain containing 4%2C transcript variant X6	72946	157036	84091	-18433	1
CHO	gi|558498319|ref|NW_006212040.1|	1951236	1991236	40001	1	1971236	A	G	0.011236	6.44007	intergenic(gene21450(dist=3418),gene21451(dist=18518))	XM_006192794.1	gastrokine 1	1989754	1993404	3651	-18518	1
RBC	gi|558499588|ref|NW_006210771.1|	417854	457854	40001	1	437854	G	T	0.0333333	6.04631	intronic(gene10129)	XM_006182188.2	histone H2B type 1-B	456406	456822	417	-18552	1
CHO	gi|558500035|ref|NW_006210324.1|	151355	191355	40001	1	171355	A	C	0.0107914	8.70014	intergenic(gene1922(dist=12126),gene1923(dist=19184))	XM_006174220.1	peptide YY	190539	191068	530	-19184	1
CHO	gi|558499845|ref|NW_006210514.1|	542924	582924	40001	1	562924	A	C	0.0284553	6.19877	intronic(gene5698)	XM_006177958.2	EP300-interacting inhibitor of differentiation 2	582145	583347	1203	-19221	1
CHO	gi|558497024|ref|NW_006213335.1|	35848	75848	40001	1	55848	A	C	0.0142857	6.19835	intergenic(gene23520(dist=3964),gene23521(dist=19308))	XM_006194411.1	vomeronasal type-1 receptor 4-like	75156	76097	942	-19308	1
CHO	gi|558498782|ref|NW_006211577.1|	403811	443811	40001	1	423811	A	C	0.0189394	6.57476	intergenic(gene18899(dist=24774),gene18901(dist=19772))	XM_014564325.1	potassium channel%2C two pore domain subfamily K%2C member 17%2C transcript variant X1	443194	456540	13347	-19383	1
GGT	gi|558499541|ref|NW_006210818.1|	1589520	1629520	40001	1	1609520	A	C	0.0123457	7.3719	intergenic(gene10865(dist=5428),gene10868(dist=20364))	XM_006182934.2	polymerase (DNA directed)%2C lambda%2C transcript variant X1	1629122	1637595	8474	-19602	1
GGT	gi|558499541|ref|NW_006210818.1|	1589520	1629520	40001	1	1609520	A	C	0.0123457	7.3719	intergenic(gene10865(dist=5428),gene10868(dist=20364))	XM_014557809.1	polymerase (DNA directed)%2C lambda%2C transcript variant X2	1629122	1637166	8045	-19602	1
CHO	gi|558499541|ref|NW_006210818.1|	1589520	1629520	40001	1	1609520	A	C	0.0123457	6.03102	intergenic(gene10865(dist=5428),gene10868(dist=20364))	XM_006182934.2	polymerase (DNA directed)%2C lambda%2C transcript variant X1	1629122	1637595	8474	-19602	1
CHO	gi|558499541|ref|NW_006210818.1|	1589520	1629520	40001	1	1609520	A	C	0.0123457	6.03102	intergenic(gene10865(dist=5428),gene10868(dist=20364))	XM_014557809.1	polymerase (DNA directed)%2C lambda%2C transcript variant X2	1629122	1637166	8045	-19602	1
CHO	gi|558498782|ref|NW_006211577.1|	403811	443811	40001	1	423811	A	C	0.0189394	6.57476	intergenic(gene18899(dist=24774),gene18901(dist=19772))	XM_014564326.1	potassium channel%2C two pore domain subfamily K%2C member 17%2C transcript variant X2	443496	459221	15726	-19685	1
CHO	gi|558498782|ref|NW_006211577.1|	403811	443811	40001	1	423811	A	C	0.0189394	6.57476	intergenic(gene18899(dist=24774),gene18901(dist=19772))	XM_014564327.1	potassium channel%2C two pore domain subfamily K%2C member 17%2C transcript variant X3	443496	454185	10690	-19685	1
PDW	gi|558499307|ref|NW_006211052.1|	1125661	1165661	40001	1	1145661	A	C	0.1625	8.94179	intergenic(gene14292(dist=1052518),gene14295(dist=20054))	XM_014560471.1	leucine rich repeat transmembrane neuronal 4	1165519	1170412	4894	-19858	1
CHO	gi|558497789|ref|NW_006212570.1|	15771	55771	40001	1	35771	C	A	0.0190476	6.26158	intergenic(gene22744(dist=4139),gene22745(dist=6562))	XM_014566928.1	growth differentiation factor 10	55677	68128	12452	-19906	1
GGT	gi|558500130|ref|NW_006210229.1|	91248	131248	40001	1	111248	G	A	0.0104895	6.74449	intergenic(gene205(dist=16688),gene206(dist=8681))	XM_006172600.2	zinc finger protein 132	131170	137632	6463	-19922	1
HCT	gi|558498501|ref|NW_006211858.1|	5868656	5921628	52973	2	5888656	A	G	0.0164835	8.43206	intronic(gene20687)	XM_006192132.2	serine/threonine/tyrosine kinase 1%2C transcript variant X1	5919902	5940252	20351	-31246	1
CHO	gi|558499913|ref|NW_006210446.1|	323663	383053	59391	2	343663	T	A	0.011194	7.63065	intronic(gene4268)	XM_006176539.2	minichromosome maintenance complex component 4	376167	386902	10736	-32504	1
HCT	gi|558498501|ref|NW_006211858.1|	5868656	5921628	52973	2	5888656	A	G	0.0164835	8.43206	intronic(gene20687)	XM_014565538.1	serine/threonine/tyrosine kinase 1%2C transcript variant X3	5921228	5940252	19025	-32572	1
