# Supplementary material for: A Genome-Wide Association Study Identifies Quantitative Trait Loci Affecting Hematological Traits in Camelus bactrianus
Source: Animals (Basel). 2020 Jan 7;10(1):96. doi: 10.3390/ani10010096 (PMC7023321; doi:10.3390/ani10010096)
Supplement: Supplementary file 1 [file animals-10-00096-s001.zip › supplementary files/Supplementary Table 5.xlsx]

## Sheet: Sheet1
Supplementary Table 5 Candidate genes associated with blood traits.
	Trait	Scaffold	peakPOS	ref	alt	-logp_value	Candidate Gene	Annotation
1	WBC	gi|558497537|ref|NW_006212822.1|	68921	C	T	7.46429	LOC106730928	zinc finger protein 549-like
2	WBC	gi|558497537|ref|NW_006212822.1|	30297	T	C	7.40794	LOC102518647	zinc finger protein 773
3	WBC	gi|558497537|ref|NW_006212822.1|	30297	T	C	7.40794	LOC102518171	zinc finger protein 501
4	WBC	gi|558497537|ref|NW_006212822.1|	30297	T	C	7.40794	ZNF772	zinc finger protein 772
5	WBC	gi|558498934|ref|NW_006211425.1|	99268	A	G	6.26132	LOC106730242	glycine receptor subunit alpha-3
1	RBC	gi|558500128|ref|NW_006210231.1|	896495	T	A	11.1947	LOC102517561	tumor suppressor candidate 3
2	RBC	gi|558499008|ref|NW_006211351.1|	31481	C	T	12.6468	MTX2	metaxin 2
3	RBC	gi|558499696|ref|NW_006210663.1|	2196974	T	C	12.3925	LOC102506463	boLa class II histocompatibility antigen DQB*0101 beta chain
4	RBC	gi|558499696|ref|NW_006210663.1|	2196974	T	C	12.3925	LOC102521074	DLA class II histocompatibility antigen DR-1 beta chain
5	RBC	gi|558499696|ref|NW_006210663.1|	2196974	T	C	12.3925	LOC102520825	SLA class II histocompatibility antigen DQ haplotype D alpha chain-like
6	RBC	gi|558498669|ref|NW_006211690.1|	170409	G	A	12.1228	LOC102512325	zinc finger protein 211-like
7	RBC	gi|558498669|ref|NW_006211690.1|	170409	G	A	12.1228	LOC102513301	chromosome unknown open reading frame human C19orf18
8	RBC	gi|558498652|ref|NW_006211707.1|	2204570	C	T	11.2289	MARCH3'	membrane-associated ring finger (C3HC4) 3 E3 ubiquitin protein ligase
9	RBC	gi|558499592|ref|NW_006210767.1|	1044376	A	G	10.1235	FILIP1	filamin A interacting protein 1
10	RBC	gi|558499233|ref|NW_006211126.1|	4981787	G	A	9.70471	SLC23A2	solute carrier family 23 (ascorbic acid transporter) member 2
11	RBC	gi|558500012|ref|NW_006210347.1|	309368	G	A	9.60249	CHN1	chimerin 1
12	RBC	gi|558499040|ref|NW_006211319.1|	4475515	C	T	9.33474	CARNMT1	carnosine N-methyltransferase 1
13	RBC	gi|558499781|ref|NW_006210578.1|	347399	T	C	9.18775	LOC102507847	potassium channel voltage gated modifier subfamily G member 3
14	RBC	gi|558500012|ref|NW_006210347.1|	1026903	C	G	9.13631	SP3	Sp3 transcription factor
15	RBC	gi|558499588|ref|NW_006210771.1|	509161	A	G	8.85704	SLC17A2	solute carrier family 17 member 2
16	RBC	gi|558499588|ref|NW_006210771.1|	509161	A	G	8.85704	LOC102508616	tripartite motif containing 38
17	RBC	gi|558499233|ref|NW_006211126.1|	6187610	A	G	8.72903	GNRH2	protein tyrosine phosphatase receptor type A
18	RBC	gi|558499233|ref|NW_006211126.1|	6187610	A	G	8.72903	PTPRA	protein tyrosine phosphatase%2C receptor type A
19	RBC	gi|558499233|ref|NW_006211126.1|	4434619	G	C	8.28905	LRRN4	cardiolipin synthase 1
20	RBC	gi|558499233|ref|NW_006211126.1|	4434619	G	C	8.28905	MCM8	minichromosome maintenance 8 homologous recombination repair factor
21	RBC	gi|558499233|ref|NW_006211126.1|	4434619	G	C	8.28905	CRLS1	cardiolipin synthase 1
22	RBC	gi|558500012|ref|NW_006210347.1|	673322	T	C	8.2021	SCRN3	secernin transcript variant X1
23	RBC	gi|558500012|ref|NW_006210347.1|	417093	C	T	8.13558	CHRNA1	cholinergic receptor nicotinic alpha 1 (muscle)
24	RBC	gi|558497193|ref|NW_006213166.1|	608664	G	A	8.01522	CHRDL1	chordin-like 1
25	RBC	gi|558499562|ref|NW_006210797.1|	186417	A	C	7.85373	LOC106729337	NIMA-related kinase 11
26	RBC	gi|558499111|ref|NW_006211248.1|	810728	T	C	7.67889	TFB2M	transcription factor B2%2C mitochondrial
27	RBC	gi|558499111|ref|NW_006211248.1|	810728	T	C	7.67889	SMYD3	SET and MYND domain containing 3
28	RBC	gi|558500012|ref|NW_006210347.1|	855698	G	A	7.53468	OLA1	Obg-like ATPase 1
29	RBC	gi|558500012|ref|NW_006210347.1|	80033	T	C	7.53034	ATP5G3	ATP synthase H+ transporting mitochondrial Fo complex subunit C3
30	RBC	gi|558500012|ref|NW_006210347.1|	80033	T	C	7.53034	ATF2	activating transcription factor 2
31	RBC	gi|558500012|ref|NW_006210347.1|	711377	T	C	7.44373	CIR1	corepressor interacting with RBPJ 1
32	RBC	gi|558499235|ref|NW_006211124.1|	39014	T	C	7.4157	LOC102505206	cellular repressor of E1A-stimulated genes 2
33	RBC	gi|558499235|ref|NW_006211124.1|	39014	T	C	7.4157	RFX8	RFX family member 8 lacking RFX DNA binding domain
34	RBC	gi|558499856|ref|NW_006210503.1|	1424148	C	A	7.33603	MLPH	melanophilin
35	RBC	gi|558499380|ref|NW_006210979.1|	381054	G	A	7.30634	TJP1	tight junction protein 1
36	RBC	gi|558498652|ref|NW_006211707.1|	2305378	T	A	7.17873	LOC102516405	uncharacterized
37	RBC	gi|558499781|ref|NW_006210578.1|	194465	T	C	7.16108	MTA3	metastasis associated 1 family member 3
38	RBC	gi|558499564|ref|NW_006210795.1|	152501	A	G	7.10257	CDH10	cadherin 10 type 2 (T2-cadherin)
39	RBC	gi|558485517|ref|NW_006223436.1|	120479	C	T	7.07724	SH3PXD2B	SH3 and PX domains 2B
40	RBC	gi|558498728|ref|NW_006211631.1|	1510334	C	T	6.93961	DTHD1	death domain containing 1
41	RBC	gi|558491393|ref|NW_006217682.1|	11937512	A	G	6.93754	PRMT3	protein arginine methyltransferase 3
42	RBC	gi|558498782|ref|NW_006211577.1|	3432604	C	A	6.93162	SLC22A7	solute carrier family 22 (organic anion transporter)member 7
43	RBC	gi|558498782|ref|NW_006211577.1|	3432604	C	A	6.93162	LOC106730385	zinc finger protein 318
44	RBC	gi|558498782|ref|NW_006211577.1|	3432604	C	A	6.93162	CRIP3	cysteine-rich protein 3
45	RBC	gi|558499118|ref|NW_006211241.1|	3201168	C	A	6.87026	SPATA16	spermatogenesis associated 16
46	RBC	gi|558499811|ref|NW_006210548.1|	554188	A	G	6.86616	ZPBP	von Willebrand factor C domain containing 2
47	RBC	gi|558499844|ref|NW_006210515.1|	3525262	C	T	6.80462	LOC102523374	RAP2B member of RAS oncogene family
48	RBC	gi|558498794|ref|NW_006211565.1|	417321	T	C	6.79383	LOC106730361	solute carrier family 9 subfamily A (NHE9 cation proton antiporter 9) member 9
49	RBC	gi|558499882|ref|NW_006210477.1|	1932025	G	A	6.78492	KIF1C	kinesin family member 1C
50	RBC	gi|558498977|ref|NW_006211382.1|	912141	G	A	6.78381	LOC102520465	mitogen-activated protein kinase kinase kinase MLT transcript variant X1
51	RBC	gi|558496263|ref|NW_006214096.1|	1522427	A	G	6.67053	FUT10	fucosyltransferase 10 (alpha (1,3) fucosyltransferase)
52	RBC	gi|558498782|ref|NW_006211577.1|	6482766	C	T	6.5963	TNFRSF21	CD2-associated protein
53	RBC	gi|558498607|ref|NW_006211752.1|	496645	A	G	6.5931	LOC102524572	protein mago nashi homolog
54	RBC	gi|558498607|ref|NW_006211752.1|	496645	A	G	6.5931	ANKRD53	ankyrin repeat domain 53
55	RBC	gi|558499882|ref|NW_006210477.1|	1735991	A	T	6.59194	C1QBP	RPA interacting protein
56	RBC	gi|558499882|ref|NW_006210477.1|	1735991	A	T	6.59194	RABEP1	rabaptin%2C RAB GTPase binding effector protein 1
57	RBC	gi|558499882|ref|NW_006210477.1|	1735991	A	T	6.59194	NUP88	nucleoporin 88kDa
58	RBC	gi|558498520|ref|NW_006211839.1|	553421	G	T	6.57669	LOC102518973	olfactory receptor 2J3
59	RBC	gi|558498520|ref|NW_006211839.1|	553421	G	T	6.57669	LOC102522097	olfactory receptor 2J3
60	RBC	gi|558499590|ref|NW_006210769.1|	381463	A	C	6.55289	UNC80	unc-80 homolog (C. elegans)
61	RBC	gi|558499858|ref|NW_006210501.1|	568277	G	T	6.5436	PRDM15	PR domain containing 15
62	RBC	gi|558499588|ref|NW_006210771.1|	681537	C	T	6.52542	SCGN	secretagogin EF-hand calcium binding protein
63	RBC	gi|558499066|ref|NW_006211293.1|	4287794	T	A	6.49956	GMNC	geminin coiled-coil domain containing
64	RBC	gi|558499588|ref|NW_006210771.1|	651927	G	T	6.47473	LOC102508854	histone H2B type 1-A
65	RBC	gi|558499588|ref|NW_006210771.1|	651927	G	T	6.47473	LOC102509091	histone H2B type 1-A
66	RBC	gi|558499588|ref|NW_006210771.1|	651927	G	T	6.47473	SLC17A4	solute carrier family 17 member 4
67	RBC	gi|558499199|ref|NW_006211160.1|	57829	C	T	6.46749	TOPBP1	topoisomerase (DNA) II binding protein 1
68	RBC	gi|558499199|ref|NW_006211160.1|	57829	C	T	6.46749	CDV3	CDV3 homolog (mouse)
69	RBC	gi|558499830|ref|NW_006210529.1|	1038648	G	T	6.4208	PRICKLE2	prickle homolog 2
70	RBC	gi|558499371|ref|NW_006210988.1|	4289257	C	T	6.40487	ESR1	estrogen receptor 1
71	RBC	gi|558500012|ref|NW_006210347.1|	573684	C	T	6.29779	WIPF1	WAS/WASL interacting protein family member 1
72	RBC	gi|558499588|ref|NW_006210771.1|	742331	A	T	6.232	LRRC16A	leucine rich repeat containing 16A
73	RBC	gi|558499139|ref|NW_006211220.1|	770964	C	T	6.1765	SEC23A	Sec23 homolog A%2C COPII coat complex component
74	RBC	gi|558498651|ref|NW_006211708.1|	5607389	G	A	6.16283	CNTNAP5	contactin associated protein-like 5
75	RBC	gi|558499511|ref|NW_006210848.1|	394569	G	T	6.1493	RPL26L1	ribosomal protein L26-like 1
76	RBC	gi|558499511|ref|NW_006210848.1|	394569	G	T	6.1493	CREBRF	CREB3 regulatory factor
77	RBC	gi|558499286|ref|NW_006211073.1|	1339791	A	T	6.14121	DCAF5	DDB1 and CUL4 associated factor 5
78	RBC	gi|558499457|ref|NW_006210902.1|	4574506	T	C	6.1265	TCL1A	T-cell leukemia/lymphoma 1A
79	RBC	gi|558499457|ref|NW_006210902.1|	4574506	T	C	6.1265	TCL1B	T-cell leukemia/lymphoma 1B
80	RBC	gi|558498924|ref|NW_006211435.1|	52415	C	T	6.09661	LOC102517230	olfactory receptor 8H1
81	RBC	gi|558498924|ref|NW_006211435.1|	52415	C	T	6.09661	LOC102516982	olfactory receptor 8I2-like
82	RBC	gi|558499849|ref|NW_006210510.1|	561500	C	T	6.09334	ZBTB7C	zinc finger and BTB domain containing 7C
83	RBC	gi|558498582|ref|NW_006211777.1|	207313	A	G	6.06019	ZSWIM6	zinc finger%2C SWIM-type containing 6
84	RBC	gi|558499588|ref|NW_006210771.1|	437854	G	T	6.04631	LOC102503909	uncharacterized
85	RBC	gi|558499588|ref|NW_006210771.1|	437854	G	T	6.04631	LOC102504163	histone H1.2
86	RBC	gi|558499588|ref|NW_006210771.1|	437854	G	T	6.04631	LOC106729283	histone H2B type 1-B
87	RBC	gi|558499588|ref|NW_006210771.1|	437854	G	T	6.04631	LOC102524339	histone H1t
88	RBC	gi|558499588|ref|NW_006210771.1|	437854	G	T	6.04631	HFE	hemochromatosis
89	RBC	gi|558499001|ref|NW_006211358.1|	2447739	C	A	6.02527	ITGAV	integrinalpha V transcript variant X2
90	RBC	gi|558498501|ref|NW_006211858.1|	5778011	C	T	6.00818	LOC102520159	taste receptor type 2 member 42-like
91	RBC	gi|558498501|ref|NW_006211858.1|	5778011	C	T	6.00818	LOC102510574	taste receptor type 2 member 42-like
92	RBC	gi|558498501|ref|NW_006211858.1|	5778011	C	T	6.00818	LOC106730584	basic salivary proline-rich protein 2-like
1	HGB	gi|558499931|ref|NW_006210428.1|	960440	G	A	6.58485	EXOC6B	exocyst complex component 6B
2	HGB	gi|558499111|ref|NW_006211248.1|	8581139	C	G	7.76106	ESRRG	estrogen-related receptor gamma
3	HGB	gi|558497395|ref|NW_006212964.1|	404802	C	G	6.56016	SLIT3	slit guidance ligand 3
4	HGB	gi|558499614|ref|NW_006210745.1|	537376	C	T	6.38715	REXO2	RNA exonuclease 2
5	HGB	gi|558498126|ref|NW_006212233.1|	371126	G	A	6.36379	FLVCR1	feline leukemia virus subgroup C cellular receptor 1
6	HGB	gi|558498843|ref|NW_006211516.1|	661473	T	C	6.36136	SIK2	salt-inducible kinase 2
1	MCV	gi|558499593|ref|NW_006210766.1|	2258571	T	C	6.72447	TBC1D21	TBC1 domain family member 21
2	MCV	gi|558499592|ref|NW_006210767.1|	2375652	A	G	7.19279	MEI4	meiotic double-stranded break formation protein 4
3	MCV	gi|558499538|ref|NW_006210821.1|	515779	A	C	6.14822	CLN3	ceroid-lipofuscinosis neuronal 3
4	MCV	gi|558499538|ref|NW_006210821.1|	515779	A	C	6.14822	IL27	interleukin 27
5	MCV	gi|558499538|ref|NW_006210821.1|	515779	A	C	6.14822	NUPR1	nuclear protein transcriptional regulator 1
6	MCV	gi|558499538|ref|NW_006210821.1|	515779	A	C	6.14822	APOBR	apolipoprotein B receptor
7	MCV	gi|558499308|ref|NW_006211051.1|	1267292	A	G	6.60521	GABPA	GA binding protein transcription factor alpha subunit 60kDa
8	MCV	gi|558498940|ref|NW_006211419.1|	3148820	G	C	6.25064	PAFAH2	platelet-activating factor acetylhydrolase 2 40kDa
9	MCV	gi|558500090|ref|NW_006210269.1|	136167	G	T	6.59856	LOC106729105	probable ATP-dependent RNA helicase DDX60
10	MCV	gi|558499308|ref|NW_006211051.1|	1267292	A	G	6.60521	JAM2	junctional adhesion molecule 2
11	MCV	gi|558499308|ref|NW_006211051.1|	1267292	A	G	6.60521	ATP5J	ATP synthase H+ transporting mitochondrial Fo complex subunit F6
1	HCT	gi|558500128|ref|NW_006210231.1|	896495	T	A	10.9485	TRNAT-AGU	tumor suppressor candidate 3
2	HCT	gi|558500012|ref|NW_006210347.1|	80033	T	C	7.1385	ATP5G3	ATP synthase%2C H+ transporting mitochondrial Fo complex subunit C3 (subunit 9)
3	HCT	gi|558500012|ref|NW_006210347.1|	309368	G	A	9.25698	CHN1	chimerin 1
4	HCT	gi|558500012|ref|NW_006210347.1|	417093	C	T	7.22468	CHRNA1	cholinergic receptor nicotinic alpha 1 (muscle)
5	HCT	gi|558500012|ref|NW_006210347.1|	673048	G	A	7.23096	SCRN3	secernin 3
6	HCT	gi|558500012|ref|NW_006210347.1|	711377	T	C	6.8841	CIR1	corepressor interacting with RBPJ 1
7	HCT	gi|558500012|ref|NW_006210347.1|	855698	G	A	6.92869	OLA1	Obg-like ATPase 1
8	HCT	gi|558499952|ref|NW_006210407.1|	425733	A	G	6.07784	NLGN1	neuroligin 1
9	HCT	gi|558499844|ref|NW_006210515.1|	3525262	C	T	6.86491	LOC102523374	RAP2B member of RAS oncogene family
10	HCT	gi|558499830|ref|NW_006210529.1|	2503335	T	A	6.14394	LOC106728860	protein tyrosine phosphatase%2C receptor type G
11	HCT	gi|558499781|ref|NW_006210578.1|	347399	T	C	8.43069	LOC102507847	potassium channel voltage gated modifier subfamily G member 3
12	HCT	gi|558499718|ref|NW_006210641.1|	3246959	T	A	6.43922	CNBP	CCHC-type zinc finger nucleic acid binding protein
13	HCT	gi|558499635|ref|NW_006210724.1|	1123693	A	G	11.5093	AADAT	aminoadipate aminotransferase
14	HCT	gi|558499635|ref|NW_006210724.1|	1183106	A	G	8.5391	MFAP3L	microfibrillar-associated protein 3-like
15	HCT	gi|558499635|ref|NW_006210724.1|	1330380	C	T	6.60965	CLCN3	chloride channel voltage-sensitive 3 transcript variant X1
16	HCT	gi|558499592|ref|NW_006210767.1|	1044376	A	G	9.27486	FILIP1	filamin A interacting protein 1 transcript variant X2
17	HCT	gi|558499588|ref|NW_006210771.1|	509161	A	G	7.06616	SLC17A2	solute carrier family 17 member 2 transcript variant X3
18	HCT	gi|558499588|ref|NW_006210771.1|	509161	A	G	7.06616	LOC102508616	tripartite motif containing 38
19	HCT	gi|558499577|ref|NW_006210782.1|	50685	C	T	8.98781	LOC102509987	olfactory receptor 9K2
20	HCT	gi|558499577|ref|NW_006210782.1|	117090	T	C	7.38229	NEUROD4	neuronal differentiation 4
21	HCT	gi|558499577|ref|NW_006210782.1|	50685	C	T	8.98781	LOC102506904	olfactory receptor 9K2
22	HCT	gi|558499577|ref|NW_006210782.1|	50685	C	T	8.98781	LOC102507166	olfactory receptor 9K2
23	HCT	gi|558499562|ref|NW_006210797.1|	186417	A	C	6.14683	LOC106729337	NIMA-related kinase 11
24	HCT	gi|558499538|ref|NW_006210821.1|	515779	A	C	6.73378	CLN3	ceroid-lipofuscinosis neuronal 3
25	HCT	gi|558499538|ref|NW_006210821.1|	515779	A	C	6.73378	APOBR	interleukin 27
26	HCT	gi|558499538|ref|NW_006210821.1|	515779	A	C	6.73378	IL27	nuclear protein transcriptional regulator 1
27	HCT	gi|558499472|ref|NW_006210887.1|	3205828	C	A	6.01127	COTL1	coactosin-like F-actin binding protein 1
28	HCT	gi|558499371|ref|NW_006210988.1|	4309516	A	G	7.41748	ESR1	estrogen receptor 1
29	HCT	gi|558499235|ref|NW_006211124.1|	39014	T	C	6.58619	LOC102505206	cellular repressor of E1A-stimulated genes 2
30	HCT	gi|558499233|ref|NW_006211126.1|	4434619	G	C	7.17112	LRRN4	cardiolipin synthase 1
31	HCT	gi|558499233|ref|NW_006211126.1|	4434619	G	C	7.17112	MCM8	minichromosome maintenance 8 homologous recombination repair factor
32	HCT	gi|558499233|ref|NW_006211126.1|	4981787	G	A	8.21083	TMEM230	solute carrier family 23 (ascorbic acid transporter) member 2
33	HCT	gi|558499111|ref|NW_006211248.1|	810728	T	C	6.85242	LOC106730067	SET and MYND domain containing 3
34	HCT	gi|558499111|ref|NW_006211248.1|	810728	T	C	6.85242	TFB2M	transcription factor B2%2C mitochondrial
35	HCT	gi|558499040|ref|NW_006211319.1|	4475515	C	T	8.16476	CARNMT1	carnosine N-methyltransferase 1
36	HCT	gi|558499008|ref|NW_006211351.1|	31481	C	T	11.849	IL11	metaxin 2
37	HCT	gi|558498896|ref|NW_006211463.1|	484540	G	A	6.31963	ZBTB20	zinc finger and BTB domain containing 20%2C transcript variant X2
38	HCT	gi|558498782|ref|NW_006211577.1|	3432604	C	A	6.02394	SLC22A7	solute carrier family 22 (organic anion transporter)member 7
39	HCT	gi|558498782|ref|NW_006211577.1|	3432604	C	A	6.02394	LOC106730385	zinc finger protein 318
40	HCT	gi|558498669|ref|NW_006211690.1|	170409	G	A	10.5266	LOC102512325	zinc finger protein 211-like
41	HCT	gi|558498652|ref|NW_006211707.1|	2204570	C	T	7.96206	MARCH3'	membrane-associated ring finger (C3HC4) 3 E3 ubiquitin protein ligase
42	HCT	gi|558498622|ref|NW_006211737.1|	251662	T	G	6.2101	FLOT1	flotillin 1
43	HCT	gi|558498622|ref|NW_006211737.1|	251662	T	G	6.2101	IER3	immediate early response 3
44	HCT	gi|558498607|ref|NW_006211752.1|	496645	A	G	6.21637	LOC102524572	protein mago nashi homolog
45	HCT	gi|558498501|ref|NW_006211858.1|	5778011	C	T	8.48563	LOC102520159	taste receptor type 2 member 42-like
46	HCT	gi|558498501|ref|NW_006211858.1|	5888656	A	G	8.43206	STYK1	serine/threonine/tyrosine kinase 1
47	HCT	gi|558491393|ref|NW_006217682.1|	11937512	A	G	6.45269	PRMT3	protein arginine methyltransferase 3
48	HCT	gi|558488912|ref|NW_006220163.1|	415914	G	T	7.53954	STS	steroid sulfatase (microsomal) isozyme S
49	HCT	gi|558499922|ref|NW_006210437.1|	1086049	T	C	6.87114	LOC106728624	60S ribosomal protein L29-like
50	HCT	gi|558499858|ref|NW_006210501.1|	568277	G	T	6.16378	PRDM15	PR domain containing 15
51	HCT	gi|558499856|ref|NW_006210503.1|	1424148	C	A	7.37164	MLPH	melanophilin
52	HCT	gi|558499781|ref|NW_006210578.1|	286903	T	C	8.28969	MTA3	metastasis associated 1 family member 3
53	HCT	gi|558499718|ref|NW_006210641.1|	3246959	T	A	6.43922	RAB43	pre-mRNA-splicing factor ISY1 homolog
54	HCT	gi|558499710|ref|NW_006210649.1|	181633	C	T	6.16188	GRIK4	glutamate receptor ionotropic kainate 4
55	HCT	gi|558499696|ref|NW_006210663.1|	2196974	T	C	10.7543	LOC102519145	boLa class II histocompatibility antigen DQB*0101 beta chain
56	HCT	gi|558499696|ref|NW_006210663.1|	2196974	T	C	10.7543	LOC102520825	DLA class II histocompatibility antigen DR-1 beta chain
57	HCT	gi|558499696|ref|NW_006210663.1|	2196974	T	C	10.7543	LOC102506463	SLA class II histocompatibility antigen%2C DQ haplotype D alpha chain-like
58	HCT	gi|558499635|ref|NW_006210724.1|	1376781	G	A	8.56824	NEK1	NIMA-related kinase 1
59	HCT	gi|558499635|ref|NW_006210724.1|	1253583	T	C	8.63476	LOC102517281	chromosome unknown open reading frame human C4orf27
60	HCT	gi|558499635|ref|NW_006210724.1|	1748397	A	G	6.73936	CBR4	palladin cytoskeletal associated protein
61	HCT	gi|558499615|ref|NW_006210744.1|	2259220	C	T	6.23958	ARHGAP32	Rho GTPase activating protein 32
62	HCT	gi|558499588|ref|NW_006210771.1|	509161	A	G	7.06616	TRIM38	solute carrier family 17 member 2
63	HCT	gi|558499574|ref|NW_006210785.1|	85669	T	C	7.22606	PTBP1	polypyrimidine tract binding protein 1
64	HCT	gi|558499574|ref|NW_006210785.1|	85669	T	C	7.22606	AZU1	phospholipid phosphatase related 3
65	HCT	gi|558499573|ref|NW_006210786.1|	1672679	T	G	6.39296	CD83	CD83 molecule
66	HCT	gi|558499564|ref|NW_006210795.1|	152501	A	G	6.94714	CDH10	cadherin 10 type 2 (T2-cadherin)
67	HCT	gi|558499380|ref|NW_006210979.1|	381054	G	A	6.54426	TJP1	tight junction protein 1
68	HCT	gi|558499235|ref|NW_006211124.1|	39014	T	C	6.58619	RFX8	RFX family member 8 lacking RFX DNA binding domain
69	HCT	gi|558499233|ref|NW_006211126.1|	6187610	A	G	7.2234	PTPRA	protein tyrosine phosphatase receptor type A
70	HCT	gi|558499233|ref|NW_006211126.1|	4981787	G	A	8.21083	SLC23A2	solute carrier family 23 (ascorbic acid transporter) member 2
71	HCT	gi|558499233|ref|NW_006211126.1|	4434619	G	C	7.17112	CRLS1	cardiolipin synthase 1 transcript variant X2
72	HCT	gi|558499111|ref|NW_006211248.1|	810728	T	C	6.85242	SMYD3	SET and MYND domain containing 3
73	HCT	gi|558498862|ref|NW_006211497.1|	54513	A	G	7.03863	FERD3L	patatin-like phospholipase domain containing 4
74	HCT	gi|558498782|ref|NW_006211577.1|	6482766	C	T	8.1728	TNFRSF21	CD2-associated protein
75	HCT	gi|558498782|ref|NW_006211577.1|	3432604	C	A	6.02394	CRIP3	cysteine-rich protein 3
76	HCT	gi|558498669|ref|NW_006211690.1|	170409	G	A	10.5266	ZNF606	chromosome unknown open reading frame human C19orf18
77	HCT	gi|558498652|ref|NW_006211707.1|	2204570	C	T	7.96206	43527	membrane-associated ring finger (C3HC4) 3 E3 ubiquitin protein ligase
78	HCT	gi|558498646|ref|NW_006211713.1|	840889	A	G	6.35708	TYRP1	tyrosinase-related protein 1
79	HCT	gi|558498607|ref|NW_006211752.1|	496645	A	G	6.21637	ANKRD53	ankyrin repeat domain 53
80	HCT	gi|558498579|ref|NW_006211780.1|	2576	A	G	6.41139	LOC106730534	patr class I histocompatibility antigen B-1 alpha chain-like
81	HCT	gi|558498579|ref|NW_006211780.1|	2576	A	G	6.41139	LOC106730536	class I histocompatibility antigen Gogo-OKO alpha chain-like
82	HCT	gi|558498501|ref|NW_006211858.1|	5888656	A	G	8.43206	LOC102520403	Y box binding protein 3
83	HCT	gi|558498501|ref|NW_006211858.1|	6109268	G	A	6.93614	LOC102512731	natural killer cells antigen CD94
84	HCT	gi|558498501|ref|NW_006211858.1|	5778011	C	T	8.48563	LOC106730584	basic salivary proline-rich protein 2-like
85	HCT	gi|558498501|ref|NW_006211858.1|	5568988	C	A	8.06027	ETV6	ets variant 6%2C transcript variant X1
86	HCT	gi|558498295|ref|NW_006212064.1|	769435	T	C	7.68055	SATB1	SATB homeobox 1
87	HCT	gi|558500012|ref|NW_006210347.1|	80033	T	C	7.1385	ATF2	activating transcription factor 2
88	HCT	gi|558500012|ref|NW_006210347.1|	1026903	C	G	8.4089	SP3	Sp3 transcription factor
1	MCH	gi|558498226|ref|NW_006212133.1|	120804	T	G	6.46221	FRMPD4	FERM and PDZ domain containing 4
1	RDW_SD	gi|558500138|ref|NW_006210221.1|	660874	A	G	7.57757	DARS2	aspartyl-tRNA synthetase 2 mitochondrial
2	RDW_SD	gi|558500138|ref|NW_006210221.1|	660874	A	G	7.57757	CENPL	centromere protein L
3	RDW_SD	gi|558499918|ref|NW_006210441.1|	273035	T	A	6.59233	TIMD4	T-cell immunoglobulin and mucin domain containing 4
4	RDW_SD	gi|558499593|ref|NW_006210766.1|	2258571	T	C	8.14718	TBC1D21	TBC1 domain family member 21
5	RDW_SD	gi|558499592|ref|NW_006210767.1|	2352803	C	T	7.69722	MEI4	meiotic double-stranded break formation protein 4
6	RDW_SD	gi|558499511|ref|NW_006210848.1|	273130	T	C	7.42486	DUSP1	endoplasmic reticulum-golgi intermediate compartment 1
7	RDW_SD	gi|558499430|ref|NW_006210929.1|	576401	T	C	7.19658	LSM14A	LSM14A mRNA processing body assembly factor
8	RDW_SD	gi|558499430|ref|NW_006210929.1|	619772	A	G	6.657	KIAA0355	KIAA0355 ortholog
9	RDW_SD	gi|558499333|ref|NW_006211026.1|	2550806	G	A	6.08447	PI15	peptidase inhibitor 15
10	RDW_SD	gi|558499308|ref|NW_006211051.1|	1267292	A	G	11.8266	GABPA	GA binding protein transcription factor%2C alpha subunit 60kDa
11	RDW_SD	gi|558498652|ref|NW_006211707.1|	3361410	T	G	6.94692	FBN2	fibrillin 2
12	RDW_SD	gi|558493836|ref|NW_006216523.1|	270408	G	C	6.51449	FGF12	fibroblast growth factor 12
13	RDW_SD	gi|558499918|ref|NW_006210441.1|	273035	T	A	6.59233	LOC102521706	hepatitis A virus cellular receptor 1
14	RDW_SD	gi|558499747|ref|NW_006210612.1|	2270546	T	G	6.83595	DOCK1	dedicator of cytokinesis 1
15	RDW_SD	gi|558500090|ref|NW_006210269.1|	136167	G	T	8.6814	LOC106729105	probable ATP-dependent RNA helicase DDX60
16	RDW_SD	gi|558499308|ref|NW_006211051.1|	1247291	G	A	7.39235	JAM2	junctional adhesion molecule 2
17	RDW_SD	gi|558499308|ref|NW_006211051.1|	1267292	A	G	11.8266	ATP5J	ATP synthase H+ transporting mitochondrial Fo complex subunit F6
18	RDW_SD	gi|558499264|ref|NW_006211095.1|	35161	T	C	6.08034	AUH	AU RNA binding protein/enoyl-CoA hydratase
1	RDW_CV	gi|558500138|ref|NW_006210221.1|	660874	A	G	6.23588	DARS2	aspartyl-tRNA synthetase 2 mitochondrial
2	RDW_CV	gi|558500138|ref|NW_006210221.1|	660874	A	G	6.23588	CENPL	centromere protein L
3	RDW_CV	gi|558499511|ref|NW_006210848.1|	482785	C	T	7.84079	BNIP1	BCL2/adenovirus E1B 19kDa interacting protein 1
4	RDW_CV	gi|558499511|ref|NW_006210848.1|	569151	A	C	6.20985	LOC102510219	stanniocalcin 2
5	RDW_CV	gi|558499511|ref|NW_006210848.1|	273130	T	C	8.75461	DUSP1	endoplasmic reticulum-golgi intermediate compartment 1
6	RDW_CV	gi|558499511|ref|NW_006210848.1|	482785	C	T	7.84079	NKX2-5	NK2 homeobox 5
7	RDW_CV	gi|558499308|ref|NW_006211051.1|	1267292	A	G	9.33775	GABPA	GA binding protein transcription factor alpha subunit 60kDa
8	RDW_CV	gi|558493836|ref|NW_006216523.1|	270408	G	C	6.38732	FGF12	fibroblast growth factor 12
9	RDW_CV	gi|558499308|ref|NW_006211051.1|	1267292	A	G	9.33775	JAM2	junctional adhesion molecule 2
10	RDW_CV	gi|558499308|ref|NW_006211051.1|	1267292	A	G	9.33775	ATP5J	ATP synthase H+ transporting mitochondrial Fo complex subunit F6
1	MPV	gi|558500051|ref|NW_006210308.1|	893732	T	A	9.24064	NTF4	neurotrophin 4
2	MPV	gi|558500051|ref|NW_006210308.1|	893732	T	A	9.24064	LOC106729856	luteinizing hormone beta polypeptide
3	MPV	gi|558500051|ref|NW_006210308.1|	893732	T	A	9.24064	GYS1	glycogen synthase 1 (muscle)
4	MPV	gi|558500051|ref|NW_006210308.1|	893732	T	A	9.24064	KCNA7	potassium channel voltage gated shaker related subfamily A
5	MPV	gi|558499230|ref|NW_006211129.1|	1751533	A	T	8.00193	TRAPPC8	trafficking protein particle complex 8
6	MPV	gi|558498749|ref|NW_006211610.1|	827640	A	G	7.75496	TCTEX1D1	Tctex1 domain containing 1
7	MPV	gi|558498749|ref|NW_006211610.1|	827640	A	G	7.75496	INSL5	insulin-like 5
8	MPV	gi|558498749|ref|NW_006211610.1|	1025825	C	G	8.76809	SLC35D1	solute carrier family 35 (UDP-GlcA/UDP-GalNAc transporter)member D1
9	MPV	gi|558498749|ref|NW_006211610.1|	1199657	C	A	7.8954	IL12RB2	interleukin 12 receptor beta 2
10	MPV	gi|558498749|ref|NW_006211610.1|	1883963	G	A	6.16155	WLS	wntless Wnt ligand secretion mediator
11	MPV	gi|558496737|ref|NW_006213622.1|	128257	C	A	6.19169	LRRC69	leucine rich repeat containing 69
12	MPV	gi|558500051|ref|NW_006210308.1|	893732	T	A	9.24064	RUVBL2	RuvB-like AAA ATPase 2
13	MPV	gi|558498749|ref|NW_006211610.1|	827640	A	G	7.75496	WDR78	WD repeat domain 78
14	MPV	gi|558498299|ref|NW_006212060.1|	2613392	C	A	6.43256	BAALC	brain and acute leukemia cytoplasmic
1	PCT	gi|558499793|ref|NW_006210566.1|	4071918	C	T	6.08116	ARID1B	AT rich interactive domain 1B (SWI1-like)
2	PCT	gi|558499430|ref|NW_006210929.1|	576401	T	C	6.06843	LSM14A	LSM14A mRNA processing body assembly factor
3	PCT	gi|558498489|ref|NW_006211870.1|	319343	G	A	6.09306	CRYBG3	beta-gamma crystallin domain containing 3
1	PDW	gi|558500123|ref|NW_006210236.1|	176090	A	C	6.56778	SF3B3	splicing factor 3b subunit 3 130kDa
2	PDW	gi|558500123|ref|NW_006210236.1|	176090	A	C	6.56778	IL34	interleukin 34
3	PDW	gi|558500111|ref|NW_006210248.1|	149019	T	G	6.22367	ZMAT2	zinc finger matrin-type 2
4	PDW	gi|558500111|ref|NW_006210248.1|	149019	T	G	6.22367	HARS	histidyl-tRNA synthetase
5	PDW	gi|558500111|ref|NW_006210248.1|	149019	T	G	6.22367	HARS2	histidyl-tRNA synthetase 2 mitochondrial
6	PDW	gi|558500111|ref|NW_006210248.1|	149019	T	G	6.22367	DND1	WD repeat domain 55
7	PDW	gi|558500111|ref|NW_006210248.1|	149019	T	G	6.22367	WDR55	IK cytokine down-regulator of HLA II
8	PDW	gi|558500096|ref|NW_006210263.1|	829004	A	T	6.20111	OLFML2B	olfactomedin-like 2B
9	PDW	gi|558499615|ref|NW_006210744.1|	582834	T	G	8.78826	KIRREL3	kin of IRRE like 3 (Drosophila)
10	PDW	gi|558499389|ref|NW_006210970.1|	2402225	T	A	6.75193	GABBR2	gamma-aminobutyric acid (GABA) B receptor 2
11	PDW	gi|558499223|ref|NW_006211136.1|	782295	T	G	6.13059	FREM3	FRAS1 related extracellular matrix 3
12	PDW	gi|558498858|ref|NW_006211501.1|	1152146	A	T	6.95624	SYDE2	WD repeat domain 63
13	PDW	gi|558498782|ref|NW_006211577.1|	5532111	T	G	14.1206	ENPP4	ectonucleotide pyrophosphatase/phosphodiesterase 4 (putative)
14	PDW	gi|558498782|ref|NW_006211577.1|	5532111	T	G	14.1206	ENPP5	ectonucleotide pyrophosphatase/phosphodiesterase 5 (putative)
15	PDW	gi|558498741|ref|NW_006211618.1|	4370011	T	A	6.66329	LOC102517329	receptor-type tyrosine-protein phosphatase beta-like
16	PDW	gi|558498319|ref|NW_006212040.1|	1074612	A	T	8.3641	LOC102512739	chromosome unknown open reading frame human C2orf42
17	PDW	gi|558500179|ref|NW_006210180.1|	18912	C	T	6.33598	LOC102503772	tensin-3-like
18	PDW	gi|558499747|ref|NW_006210612.1|	2411489	T	A	6.17075	DOCK1	dedicator of cytokinesis 1
19	PDW	gi|558499590|ref|NW_006210769.1|	304328	A	C	6.25341	UNC80	unc-80 homolog (C. elegans)
20	PDW	gi|558499477|ref|NW_006210882.1|	6232636	A	C	6.49992	LOC102519082	microtubule-associated serine/threonine-protein kinase 4
21	PDW	gi|558499440|ref|NW_006210919.1|	10507301	T	G	6.32719	ITPR2	inositol 1%2C4%2C5-trisphosphate receptor%2C type 2
22	PDW	gi|558499307|ref|NW_006211052.1|	1145661	A	C	8.94179	LOC102518678	leucine rich repeat transmembrane neuronal 4
23	PDW	gi|558495044|ref|NW_006215315.1|	67706	T	A	8.55358	LOC102523391	mitogen-activated protein kinase kinase kinase MLK4
24	PDW	gi|558490372|ref|NW_006218703.1|	183885	G	T	8.13486	PLXDC2	plexin domain containing 2
1	GGT	gi|558500130|ref|NW_006210229.1|	111248	G	A	6.74449	ZNF132	zinc finger protein 132
2	GGT	gi|558499927|ref|NW_006210432.1|	871319	C	A	8.00579	COL16A1	collagen%2C type XVI alpha 1
3	GGT	gi|558499913|ref|NW_006210446.1|	477175	T	C	6.92063	PRKDC	protein kinase DNA-activated catalytic polypeptide
4	GGT	gi|558499813|ref|NW_006210546.1|	493445	T	C	7.34386	NTRK3	neurotrophic tyrosine kinase receptor type 3
5	GGT	gi|558499793|ref|NW_006210566.1|	174208	C	T	6.60507	LOC102504480	kinase suppressor of Ras 2
6	GGT	gi|558499541|ref|NW_006210818.1|	1609520	A	C	7.3719	POLL	polymerase (DNA directed) lambda
7	GGT	gi|558499355|ref|NW_006211004.1|	273607	G	A	6.93125	SUMF1	sulfatase modifying factor 1
8	GGT	gi|558499342|ref|NW_006211017.1|	1299756	G	A	6.82792	SEZ6L	seizure related 6 homolog (mouse)-like
9	GGT	gi|558499128|ref|NW_006211231.1|	123410	G	A	6.04734	LOC102515602	lipase member M
10	GGT	gi|558499128|ref|NW_006211231.1|	123410	G	A	6.04734	LOC102518294	lipase member N
11	GGT	gi|558499023|ref|NW_006211336.1|	1736024	A	G	6.70228	ZFPM2	zinc finger protein FOG family member 2
12	GGT	gi|558498782|ref|NW_006211577.1|	5976680	T	C	7.17469	TDRD6	phospholipase A2 group VII (platelet-activating factor acetylhydrolase plasma)
13	GGT	gi|558498782|ref|NW_006211577.1|	6016292	C	T	6.94738	ANKRD66	meprin A alpha (PABA peptide hydrolase)
14	GGT	gi|558498782|ref|NW_006211577.1|	6016292	C	T	6.94738	ADGRF5	adhesion G protein-coupled receptor F5
15	GGT	gi|558498756|ref|NW_006211603.1|	3114685	C	T	7.15974	FNBP1L	formin binding protein 1-like
16	GGT	gi|558498756|ref|NW_006211603.1|	4290092	G	A	6.79052	CNN3	ALG14 UDP-N-acetylglucosaminyltransferase subunit
17	GGT	gi|558498672|ref|NW_006211687.1|	2212395	G	A	7.36963	RAD51AP2	visinin-like 1
18	GGT	gi|558498669|ref|NW_006211690.1|	202076	C	A	6.79498	LOC102512325	zinc finger protein 211-like
19	GGT	gi|558498651|ref|NW_006211708.1|	7700398	G	A	7.19928	LOC102504552	cytochrome P450 27C1
20	GGT	gi|558498651|ref|NW_006211708.1|	7700398	G	A	7.19928	ERCC3	excision repair cross-complementation group 3
21	GGT	gi|558498651|ref|NW_006211708.1|	8223289	C	G	7.3313	AMMECR1L	AMMECR1-like
22	GGT	gi|558498555|ref|NW_006211804.1|	337354	G	A	6.63714	PDSS1	prenyl (decaprenyl) diphosphate synthase subunit 1
23	GGT	gi|558498555|ref|NW_006211804.1|	493455	G	C	6.80012	GAD2	glutamate decarboxylase 2 (pancreatic islets and brain 65kDa)
24	GGT	gi|558497876|ref|NW_006212483.1|	359214	C	T	6.76982	TRNAA-UGC	exocyst complex component 4
25	GGT	gi|558490730|ref|NW_006218345.1|	2274640	G	A	6.34774	SEMA5A	sema domain seven thrombospondin repeats (type 1 and type 1-like) transmembrane domain (TM) and short cytoplasmic domain (semaphorin) 5A
26	GGT	gi|558499927|ref|NW_006210432.1|	871319	C	A	8.00579	PEF1	collagen type XVI alpha 1
27	GGT	gi|558499878|ref|NW_006210481.1|	13068	T	G	6.00887	ZIM2	zinc finger imprinted 2
28	GGT	gi|558499793|ref|NW_006210566.1|	1186023	T	A	7.48504	AGPAT4	1-acylglycerol-3-phosphate O-acyltransferase 4
29	GGT	gi|558500092|ref|NW_006210267.1|	205990	C	A	6.88141	DENND1A	DENN/MADD domain containing 1A
30	GGT	gi|558499670|ref|NW_006210689.1|	1848159	A	C	6.62559	FBXO34	F-box protein 34
31	GGT	gi|558499541|ref|NW_006210818.1|	1609520	A	C	7.3719	LOC102506301	beta-transducin repeat containing E3 ubiquitin protein ligase
32	GGT	gi|558499386|ref|NW_006210973.1|	62453	C	G	6.9951	PEG3	paternally expressed 3
33	GGT	gi|558499355|ref|NW_006211004.1|	67126	T	A	7.58444	LOC102523255	histone-lysine N-methyltransferase SETMAR
34	GGT	gi|558499355|ref|NW_006211004.1|	582008	G	A	6.2748	ITPR1	inositol trisphosphate receptor type 1
35	GGT	gi|558499195|ref|NW_006211164.1|	8551	A	T	6.84514	LOC102520928	zinc finger and SCAN domain-containing protein 4-like
36	GGT	gi|558499195|ref|NW_006211164.1|	8551	A	T	6.84514	LOC102520697	zinc finger protein 883-like
37	GGT	gi|558499189|ref|NW_006211170.1|	383354	C	T	6.06566	HLCS	holocarboxylase synthetase (biotin-(proprionyl-CoA-carboxylase (ATP-hydrolysing)) ligase)
38	GGT	gi|558500043|ref|NW_006210316.1|	393554	T	C	6.98127	EXOSC7	exosome component 7
39	GGT	gi|558500043|ref|NW_006210316.1|	393554	T	C	6.98127	LOC102509201	palmitoyltransferase ZDHHC3
40	GGT	gi|558499098|ref|NW_006211261.1|	603141	T	G	6.06639	SPEN	spen family transcriptional repressor
41	GGT	gi|558499073|ref|NW_006211286.1|	2370757	C	T	6.20114	FANK1	fibronectin type III and ankyrin repeat domains 1
42	GGT	gi|558498782|ref|NW_006211577.1|	647508	G	A	7.06503	KIF6	kinesin family member 6
43	GGT	gi|558498756|ref|NW_006211603.1|	3253629	A	G	6.90942	BCAR3	breast cancer anti-estrogen resistance 3
44	GGT	gi|558498756|ref|NW_006211603.1|	2315705	A	G	6.75171	RPAP2	RNA polymerase II associated protein 2
45	GGT	gi|558498756|ref|NW_006211603.1|	2956306	T	C	7.08343	CCDC18	coiled-coil domain containing 18
46	GGT	gi|558498756|ref|NW_006211603.1|	4121392	C	T	6.53743	F3	solute carrier family 44%2C member 3
47	GGT	gi|558500130|ref|NW_006210229.1|	111248	G	A	6.74449	RPS5	ribosomal protein S5
48	GGT	gi|558498555|ref|NW_006211804.1|	337354	G	A	6.63714	APBB1IP	amyloid beta (A4) precursor protein-binding family B member 1 interacting protein
49	GGT	gi|558491038|ref|NW_006218037.1|	7326290	T	G	6.13399	LOC102511137	G-protein coupled receptor 183
50	GGT	gi|558491038|ref|NW_006218037.1|	7326290	T	G	6.13399	UBAC2	UBA domain containing 2
1	CHO	gi|558500110|ref|NW_006210249.1|	663829	A	C	8.77297	LOC102503934	olfactory receptor 1020
2	CHO	gi|558500078|ref|NW_006210281.1|	166737	T	C	6.63263	SLC6A11	solute carrier family 6 (neurotransmitter transporter) member 11
3	CHO	gi|558500062|ref|NW_006210297.1|	126562	C	T	9.48162	HEATR6	HEAT repeat containing 6
4	CHO	gi|558500035|ref|NW_006210324.1|	171355	A	C	8.70014	TMEM101	transmembrane protein 101
5	CHO	gi|558500035|ref|NW_006210324.1|	171355	A	C	8.70014	NAGS	peptide YY
6	CHO	gi|558500026|ref|NW_006210333.1|	753385	T	G	10.7418	LOC102518957	spectrin beta non-erythrocytic 1
7	CHO	gi|558500018|ref|NW_006210341.1|	1323175	T	G	8.24212	AP1AR	adaptor-related protein complex 1 associated regulatory protein
8	CHO	gi|558500010|ref|NW_006210349.1|	332136	C	G	10.0181	AP2B1	adaptor-related protein complex 2 beta 1 subunit
9	CHO	gi|558500010|ref|NW_006210349.1|	332136	C	G	10.0181	PEX12	peroxisomal biogenesis factor 12
10	CHO	gi|558499983|ref|NW_006210376.1|	1764608	G	A	9.55312	MPZL3	myelin protein zero-like 3
11	CHO	gi|558499959|ref|NW_006210400.1|	1216559	T	G	6.06306	CBX3	chromobox homolog 3
12	CHO	gi|558499959|ref|NW_006210400.1|	1216559	T	G	6.06306	HNRNPA2B1	heterogeneous nuclear ribonucleoprotein A2/B1
13	CHO	gi|558499959|ref|NW_006210400.1|	1216559	T	G	6.06306	NPVF	nuclear factor erythroid 2-like 3
14	CHO	gi|558499955|ref|NW_006210404.1|	738707	C	T	7.55887	CANX	calnexin
15	CHO	gi|558499953|ref|NW_006210406.1|	79655	A	C	6.09774	RNASEK	ribonuclease RNase K
16	CHO	gi|558499953|ref|NW_006210406.1|	79655	A	C	6.09774	LOC102515124	monocarboxylate transporter 13
17	CHO	gi|558499953|ref|NW_006210406.1|	79655	A	C	6.09774	LOC102504294	chromosome unknown open reading frame human C17orf49
18	CHO	gi|558499953|ref|NW_006210406.1|	79655	A	C	6.09774	SLC16A11	solute carrier family 16
19	CHO	gi|558499947|ref|NW_006210412.1|	97717	T	G	6.74885	SLC26A2	solute carrier family 26 (anion exchanger) member 2
20	CHO	gi|558499947|ref|NW_006210412.1|	97717	T	G	6.74885	PDE6A	phosphodiesterase 6A%2C cGMP-specific rod alpha
21	CHO	gi|558499931|ref|NW_006210428.1|	83780	C	T	8.12984	PAIP2B	poly(A) binding protein interacting protein 2B
22	CHO	gi|558499931|ref|NW_006210428.1|	139645	C	T	6.11102	ZNF638	zinc finger protein 638
23	CHO	gi|558499924|ref|NW_006210435.1|	680113	C	T	7.0571	LRRC3B	leucine rich repeat containing 3B
24	CHO	gi|558499918|ref|NW_006210441.1|	2621895	A	C	7.23822	GRB2	solute carrier family 25 (mitochondrial thiamine pyrophosphate carrier)member 19
25	CHO	gi|558499918|ref|NW_006210441.1|	2621895	A	C	7.23822	MIF4GD	MIF4G domain containing
26	CHO	gi|558499918|ref|NW_006210441.1|	2621895	A	C	7.23822	MRPS7	mitochondrial ribosomal protein S7
27	CHO	gi|558499918|ref|NW_006210441.1|	2621895	A	C	7.23822	GGA3	golgi-associated%2C gamma adaptin ear containing ARF binding protein 3
28	CHO	gi|558499918|ref|NW_006210441.1|	2621895	A	C	7.23822	NUP85	nucleoporin 85kDa
29	CHO	gi|558499913|ref|NW_006210446.1|	477175	T	C	11.3927	PRKDC	protein kinase DNA-activated catalytic polypeptide
30	CHO	gi|558499913|ref|NW_006210446.1|	343663	T	A	7.63065	UBE2V2	ubiquitin-conjugating enzyme E2 variant 2
31	CHO	gi|558499913|ref|NW_006210446.1|	343663	T	A	7.63065	MCM4	minichromosome maintenance complex component 4
32	CHO	gi|558499882|ref|NW_006210477.1|	902068	T	G	8.49579	LOC102523121	mediator complex subunit 31
33	CHO	gi|558499882|ref|NW_006210477.1|	902068	T	G	8.49579	MED31	thioredoxin domain containing 17
34	CHO	gi|558499880|ref|NW_006210479.1|	1679488	T	A	6.81803	FAM120A	family with sequence similarity 120A
35	CHO	gi|558499879|ref|NW_006210480.1|	2424509	A	C	9.48867	LOC106728721	mannosidase%2C alpha%2C class 2A member 1
36	CHO	gi|558499865|ref|NW_006210494.1|	1964882	C	T	9.99841	DNAH5	dynein%2C axonemal heavy chain 5
37	CHO	gi|558499859|ref|NW_006210500.1|	892420	A	T	8.62416	ESR2	estrogen receptor 2 (ER beta)
38	CHO	gi|558499857|ref|NW_006210502.1|	360953	C	A	10.6974	AKAP9	A kinase (PRKA) anchor protein 9
39	CHO	gi|558499845|ref|NW_006210514.1|	562924	A	C	6.19877	LOC102510822	galectin-10
40	CHO	gi|558499843|ref|NW_006210516.1|	1651066	G	A	8.56825	PPP1CC	coiled-coil domain containing 63
41	CHO	gi|558499837|ref|NW_006210522.1|	1196230	A	C	6.02256	KIAA0368	KIAA0368 ortholog
42	CHO	gi|558499837|ref|NW_006210522.1|	1196230	A	C	6.02256	LPAR1	olfactory receptor 2K2
43	CHO	gi|558499834|ref|NW_006210525.1|	1108961	T	G	6.4743	WWOX	WW domain containing oxidoreductase
44	CHO	gi|558499832|ref|NW_006210527.1|	84499	C	T	6.34138	KCNJ10	potassium channel%2C inwardly rectifying subfamily J
45	CHO	gi|558499832|ref|NW_006210527.1|	84499	C	T	6.34138	KCNJ9	phosphatidylinositol glycan anchor biosynthesis class M
46	CHO	gi|558499830|ref|NW_006210529.1|	1417962	G	T	6.01269	THOC7	sentan cilia apical structure protein
47	CHO	gi|558499830|ref|NW_006210529.1|	1417962	G	T	6.01269	SNTN	synaptoporin
48	CHO	gi|558499813|ref|NW_006210546.1|	493445	T	C	6.47121	NTRK3	neurotrophic tyrosine kinase%2C receptor%2C type 3%2C transcript variant X1
49	CHO	gi|558499813|ref|NW_006210546.1|	4654392	T	C	8.42872	LOC106728891	multiple C2 domains transmembrane 2
50	CHO	gi|558499810|ref|NW_006210549.1|	454548	T	G	6.37056	VCAN	versican
51	CHO	gi|558499798|ref|NW_006210561.1|	687597	A	G	6.17697	PAOX	polyamine oxidase (exo-N4-amino)
52	CHO	gi|558499798|ref|NW_006210561.1|	687597	A	G	6.17697	PRAP1	fucose mutarotase
53	CHO	gi|558499798|ref|NW_006210561.1|	687597	A	G	6.17697	ECHS1	enoyl CoA hydratase short chain 1 mitochondrial
54	CHO	gi|558499793|ref|NW_006210566.1|	174208	C	T	9.14386	LOC102504480	kinase suppressor of Ras 2
55	CHO	gi|558499775|ref|NW_006210584.1|	1822455	T	G	6.14174	RALY	RALY heterogeneous nuclear ribonucleoprotein
56	CHO	gi|558499775|ref|NW_006210584.1|	1822455	T	G	6.14174	EIF2S2	eukaryotic translation initiation factor 2 subunit 2 beta 38kDa
57	CHO	gi|558499754|ref|NW_006210605.1|	990443	A	C	6.92039	SF3B2	splicing factor 3b subunit 2 145kDa
58	CHO	gi|558499724|ref|NW_006210635.1|	199808	G	T	7.43161	LOC106729027	vav 3 guanine nucleotide exchange factor
59	CHO	gi|558499720|ref|NW_006210639.1|	3245667	T	G	7.28164	DLG5	discs large homolog 5 (Drosophila)
60	CHO	gi|558499710|ref|NW_006210649.1|	1853453	T	G	6.30827	BSX	heat shock 70kDa protein 8
61	CHO	gi|558499693|ref|NW_006210666.1|	1286251	A	C	10.4697	WWP2	WW domain containing E3 ubiquitin protein ligase 2
62	CHO	gi|558499687|ref|NW_006210672.1|	228870	T	G	6.6694	LOC102507244	contactin 4
63	CHO	gi|558499675|ref|NW_006210684.1|	76712	A	T	9.62103	PLEKHG7	pleckstrin homology domain containing%2C family G (with RhoGef domain) member 7
64	CHO	gi|558499675|ref|NW_006210684.1|	76712	A	T	9.62103	LOC102520993	chromosome unknown open reading frame human C12orf74
65	CHO	gi|558499631|ref|NW_006210728.1|	3019908	C	G	7.73232	CLTC	clathrin heavy chain (Hc)
66	CHO	gi|558499631|ref|NW_006210728.1|	3019908	C	G	7.73232	PTRH2	peptidyl-tRNA hydrolase 2
67	CHO	gi|558499631|ref|NW_006210728.1|	3019908	C	G	7.73232	mRNA	vacuole membrane protein 1
68	CHO	gi|558499619|ref|NW_006210740.1|	85916	A	T	6.71702	SGMS1	sphingomyelin synthase 1
69	CHO	gi|558499607|ref|NW_006210752.1|	1695268	T	G	8.03496	LRRC8A	leucine rich repeat containing 8 family member A
70	CHO	gi|558499592|ref|NW_006210767.1|	1583642	G	A	10.6018	IMPG1	interphotoreceptor matrix proteoglycan 1
71	CHO	gi|558499590|ref|NW_006210769.1|	63534	T	G	6.74645	KANSL1L	KAT8 regulatory NSL complex subunit 1-like
72	CHO	gi|558499586|ref|NW_006210773.1|	1489440	A	T	7.85277	PPP2R2B	protein phosphatase 2 regulatory subunit B beta
73	CHO	gi|558499581|ref|NW_006210778.1|	232763	T	A	6.80608	LOC102514464	glutathione S-transferase A1
74	CHO	gi|558499581|ref|NW_006210778.1|	431821	T	C	8.13122	ELOVL5	ELOVL fatty acid elongase 5
75	CHO	gi|558499581|ref|NW_006210778.1|	232763	T	A	6.80608	LOC102519947	glutathione S-transferase A4
76	CHO	gi|558499564|ref|NW_006210795.1|	1766043	A	C	6.33721	CDH9	cadherin 9 type 2 (T1-cadherin)
77	CHO	gi|558499560|ref|NW_006210799.1|	388374	A	C	6.29295	LRRK1	leucine-rich repeat kinase 1
78	CHO	gi|558499545|ref|NW_006210814.1|	1147982	A	C	6.72043	CERS6	ceramide synthase 6
79	CHO	gi|558499541|ref|NW_006210818.1|	1609520	A	C	6.03102	POLL	polymerase (DNA directed)lambda
80	CHO	gi|558499541|ref|NW_006210818.1|	2645235	A	C	6.32204	CNNM2	cyclin and CBS domain divalent metal cation transport mediator 2
81	CHO	gi|558499525|ref|NW_006210834.1|	348841	A	T	7.45441	PDS5B	PDS5 cohesin associated factor B
82	CHO	gi|558499522|ref|NW_006210837.1|	47554	G	A	8.09674	CCL20	chemokine (C-C motif) ligand 20
83	CHO	gi|558499522|ref|NW_006210837.1|	283240	C	A	8.85814	SPHKAP	SPHK1 interactor AKAP domain containing
84	CHO	gi|558499521|ref|NW_006210838.1|	349993	G	T	7.35263	GTF3C4	general transcription factor IIIC polypeptide 4 90kDa
85	CHO	gi|558499511|ref|NW_006210848.1|	2189720	G	T	7.80613	HRH2	histamine receptor H2
86	CHO	gi|558499505|ref|NW_006210854.1|	999506	T	G	6.06308	ENO4	heat shock 70kDa protein 12A
87	CHO	gi|558499505|ref|NW_006210854.1|	999506	T	G	6.06308	LOC102504328	chromosome unknown open reading frame human C10orf82
88	CHO	gi|558499505|ref|NW_006210854.1|	2335221	A	C	6.36324	TRUB1	TruB pseudouridine (psi) synthase family member 1
89	CHO	gi|558499495|ref|NW_006210864.1|	3863366	C	T	6.75208	TRNAS-AGA	dynein axonemal heavy chain 6
90	CHO	gi|558499491|ref|NW_006210868.1|	142485	T	G	6.0992	PCNXL2	pecanex-like 2 (Drosophila)
91	CHO	gi|558499477|ref|NW_006210882.1|	3654094	T	G	6.86536	LOC102518121	nuclear receptor interacting protein 1
92	CHO	gi|558499472|ref|NW_006210887.1|	2449660	C	G	11.7066	CDH13	cadherin 13
93	CHO	gi|558499468|ref|NW_006210891.1|	3337065	A	G	9.80623	MAP2K5	mitogen-activated protein kinase kinase 5
94	CHO	gi|558499457|ref|NW_006210902.1|	8075990	A	C	6.9899	LOC102521322	chromosome unknown open reading frame human C14orf159
95	CHO	gi|558499452|ref|NW_006210907.1|	2974040	G	A	7.20343	ZNF518B	zinc finger protein 518B
96	CHO	gi|558499447|ref|NW_006210912.1|	123892	G	A	9.66876	LOC106729559	sel-1 suppressor of lin-12-like (C. elegans)
97	CHO	gi|558499428|ref|NW_006210931.1|	2556358	T	C	6.90864	ZNF277	zinc finger protein 277
98	CHO	gi|558499426|ref|NW_006210933.1|	3317302	T	G	6.72661	GRM8	glutamate receptor metabotropic 8
99	CHO	gi|558499405|ref|NW_006210954.1|	277694	C	A	6.44244	MRPS24	mitochondrial ribosomal protein S24
100	CHO	gi|558499367|ref|NW_006210992.1|	735421	A	T	6.27423	LOC106729723	pyroglutamylated RFamide peptide receptor
101	CHO	gi|558499355|ref|NW_006211004.1|	276639	T	C	8.5556	SUMF1	sulfatase modifying factor 1
102	CHO	gi|558499342|ref|NW_006211017.1|	1377315	G	A	6.88013	SEZ6L	seizure related 6 homolog (mouse)-like
103	CHO	gi|558499299|ref|NW_006211060.1|	543492	C	T	9.29782	GRIA4	glutamate receptor ionotropic AMPA 4
104	CHO	gi|558499286|ref|NW_006211073.1|	2210817	A	C	6.1894	ZFP36L1	RAD51 paralog B
105	CHO	gi|558499258|ref|NW_006211101.1|	978	T	G	6.53541	LOC102522750	cytochrome P450 2J2
106	CHO	gi|558499252|ref|NW_006211107.1|	260771	T	G	6.30815	EPB41L3	erythrocyte membrane protein band 4.1-like 3
107	CHO	gi|558499233|ref|NW_006211126.1|	5810482	A	C	7.12501	GFRA4	attractin
108	CHO	gi|558499230|ref|NW_006211129.1|	5224571	T	G	6.17685	SS18	synovial sarcoma translocation chromosome 18
109	CHO	gi|558499206|ref|NW_006211153.1|	1266109	A	C	6.88974	CTSL	fructose-1 6-bisphosphatase isozyme 2
110	CHO	gi|558499206|ref|NW_006211153.1|	1266109	A	C	6.88974	LOC102513433	fructose-1 6-bisphosphatase 1
111	CHO	gi|558499184|ref|NW_006211175.1|	44847	T	G	8.32031	LOC102509190	cytochrome P450 2J2
112	CHO	gi|558499178|ref|NW_006211181.1|	2910405	G	T	6.12524	LYPD6	LY6/PLAUR domain containing 6
113	CHO	gi|558499160|ref|NW_006211199.1|	423818	A	C	6.96742	KHDRBS2	KH domain containing RNA binding signal transduction associated 2
114	CHO	gi|558499128|ref|NW_006211231.1|	123410	G	A	6.82614	LOC102515602	lipase member M
115	CHO	gi|558499128|ref|NW_006211231.1|	123410	G	A	6.82614	LOC102518294	lipase member N
116	CHO	gi|558499111|ref|NW_006211248.1|	2822655	C	T	8.58613	DNAH14	dynein%2C axonemal heavy chain 14
117	CHO	gi|558499108|ref|NW_006211251.1|	38479	A	G	9.73248	DHRSX	dehydrogenase/reductase (SDR family) X-linked
118	CHO	gi|558499093|ref|NW_006211266.1|	437378	G	A	6.96772	LRRFIP2	leucine rich repeat (in FLII) interacting protein 2
119	CHO	gi|558499089|ref|NW_006211270.1|	3398736	A	G	8.57252	LOC102512459	zinc finger matrin-type 4
120	CHO	gi|558499089|ref|NW_006211270.1|	5957909	T	A	9.46511	RNF170	ring finger protein 170
121	CHO	gi|558499089|ref|NW_006211270.1|	5957909	T	A	9.46511	LOC106730083	THAP domain containing apoptosis associated protein 1
122	CHO	gi|558499076|ref|NW_006211283.1|	4130590	T	G	6.1546	DEAH	DEAH (Asp-Glu-Ala-His) box polypeptide 35
123	CHO	gi|558499043|ref|NW_006211316.1|	1132158	A	C	6.59676	UBE2K	ubiquitin-conjugating enzyme E2K
124	CHO	gi|558499037|ref|NW_006211322.1|	235499	T	A	7.17461	LOC102515705	protein unc-13 homolog C
125	CHO	gi|558498940|ref|NW_006211419.1|	678926	T	C	7.03485	LOC106730236	60S ribosomal protein L10-like
126	CHO	gi|558498934|ref|NW_006211425.1|	682941	G	A	6.5825	FAM167A	family with sequence similarity 167 member A
127	CHO	gi|558498933|ref|NW_006211426.1|	3388700	T	G	6.41669	HDDC2	HD domain containing 2
128	CHO	gi|558498887|ref|NW_006211472.1|	55584	T	C	6.06307	OMD	osteomodulin
129	CHO	gi|558498887|ref|NW_006211472.1|	55584	T	C	6.06307	OGN	osteoglycin
130	CHO	gi|558498870|ref|NW_006211489.1|	349114	A	C	7.80431	RS1	cyclin-dependent kinase-like 5
131	CHO	gi|558498858|ref|NW_006211501.1|	496585	T	G	6.80676	COL24A1	collagen type XXIV alpha 1
132	CHO	gi|558498858|ref|NW_006211501.1|	1667291	T	G	6.71892	RPF1	ribosome production factor 1 homolog
133	CHO	gi|558498797|ref|NW_006211562.1|	218863	A	C	8.30545	ABCB8	ATP-binding cassette%2C sub-family B (MDR/TAP) member 8
134	CHO	gi|558498797|ref|NW_006211562.1|	218863	A	C	8.30545	CDK5	cyclin-dependent kinase 5
135	CHO	gi|558498797|ref|NW_006211562.1|	192152	A	T	6.92393	ATG9B	autophagy related 9B
136	CHO	gi|558498782|ref|NW_006211577.1|	4128235	G	T	7.22782	HSP90AB1	heat shock protein 90kDa alpha (cytosolic) class B member 1
137	CHO	gi|558498782|ref|NW_006211577.1|	4128235	G	T	7.22782	SLC35B2	solute carrier family 35 (adenosine 3'-phospho 5'-phosphosulfate transporter)%2C member B2
138	CHO	gi|558498782|ref|NW_006211577.1|	4128235	G	T	7.22782	NFKBIE	nuclear factor of kappa light polypeptide gene enhancer in B-cells inhibitor epsilon
139	CHO	gi|558498782|ref|NW_006211577.1|	6549377	T	G	6.68106	ADGRF2	adhesion G protein-coupled receptor F2
140	CHO	gi|558498782|ref|NW_006211577.1|	6549377	T	G	6.68106	ADGRF4	adhesion G protein-coupled receptor F4
141	CHO	gi|558498781|ref|NW_006211578.1|	50559	G	A	6.54772	PCDH19	protocadherin 19
142	CHO	gi|558498767|ref|NW_006211592.1|	613977	A	C	7.79474	PTPRK	protein tyrosine phosphatase receptor type K
143	CHO	gi|558498766|ref|NW_006211593.1|	1091327	A	C	6.07995	LRRTM3	leucine rich repeat transmembrane neuronal 3
144	CHO	gi|558498766|ref|NW_006211593.1|	1091327	A	C	6.07995	LOC102520395	catenin alpha-3
145	CHO	gi|558498756|ref|NW_006211603.1|	339292	G	T	8.39059	LRRC8C	leucine rich repeat containing 8 family member C
146	CHO	gi|558498756|ref|NW_006211603.1|	563012	T	C	7.51561	ZNF326	zinc finger protein 326
147	CHO	gi|558498756|ref|NW_006211603.1|	3114685	C	T	11.2539	FNBP1L	formin binding protein 1-like
148	CHO	gi|558498756|ref|NW_006211603.1|	3508583	C	T	6.63172	GCLM	ATP-binding cassette sub-family A (ABC1) member 4
149	CHO	gi|558498756|ref|NW_006211603.1|	4290092	G	A	11.2383	CNN3	ALG14 UDP-N-acetylglucosaminyltransferase subunit
150	CHO	gi|558498756|ref|NW_006211603.1|	9412324	A	G	8.52988	OLFM3	olfactomedin 3
151	CHO	gi|558498756|ref|NW_006211603.1|	2074082	A	G	7.51693	BRDT	bromodomain testis-specific
152	CHO	gi|558498756|ref|NW_006211603.1|	4433232	C	A	9.5216	RWDD3	RWD domain containing 3
153	CHO	gi|558498749|ref|NW_006211610.1|	1104794	A	T	8.44941	LOC102508231	chromosome unknown open reading frame human C1orf141
154	CHO	gi|558498659|ref|NW_006211700.1|	2738576	T	A	7.64232	ABCC4	ATP-binding cassette sub-family C (CFTR/MRP) member 4
155	CHO	gi|558498659|ref|NW_006211700.1|	2835676	T	A	8.44118	CLDN10	claudin 10 transcript variant X2
156	CHO	gi|558498651|ref|NW_006211708.1|	7657079	C	T	10.1894	LOC102504552	cytochrome P450 27C1
157	CHO	gi|558498651|ref|NW_006211708.1|	7700398	G	A	6.75944	ERCC3	excision repair cross-complementation group 3
158	CHO	gi|558498651|ref|NW_006211708.1|	8391085	A	G	7.92133	UGGT1	UDP-glucose glycoprotein glucosyltransferase 1
159	CHO	gi|558498643|ref|NW_006211716.1|	1413005	A	C	6.2069	EEPD1	endonuclease/exonuclease/phosphatase family domain containing 1
160	CHO	gi|558498630|ref|NW_006211729.1|	97651	A	T	7.39273	JAKMIP2	janus kinase and microtubule interacting protein 2
161	CHO	gi|558498606|ref|NW_006211753.1|	98904	G	T	7.10728	ARSD	arylsulfatase E (chondrodysplasia punctata 1)
162	CHO	gi|558498606|ref|NW_006211753.1|	98904	G	T	7.10728	LOC102515633	arylsulfatase F
163	CHO	gi|558498555|ref|NW_006211804.1|	313759	T	C	7.26888	PDSS1	prenyl (decaprenyl) diphosphate synthase subunit 1
164	CHO	gi|558498555|ref|NW_006211804.1|	490324	T	G	9.73992	GAD2	glutamate decarboxylase 2 (pancreatic islets and brain 65kDa)
165	CHO	gi|558498555|ref|NW_006211804.1|	313759	T	C	7.26888	ABI1	abl-interactor 1
166	CHO	gi|558498553|ref|NW_006211806.1|	22839	C	T	6.09547	OCA2	oculocutaneous albinism II
167	CHO	gi|558498545|ref|NW_006211814.1|	363662	C	T	8.13465	MSRB2	armadillo repeat containing 3
168	CHO	gi|558498532|ref|NW_006211827.1|	3666498	A	T	6.24332	CDH17	cadherin 17 LI cadherin (liver-intestine)
169	CHO	gi|558498501|ref|NW_006211858.1|	3262112	T	C	8.88014	RERG	RAS-like estrogen-regulated growth inhibitor
170	CHO	gi|558498501|ref|NW_006211858.1|	3547529	T	G	6.17924	GUCY2C	guanylate cyclase 2C
171	CHO	gi|558498501|ref|NW_006211858.1|	4799590	A	C	7.12764	GPRC5A	DEAD (Asp-Glu-Ala-Asp) box polypeptide 47
172	CHO	gi|558498492|ref|NW_006211867.1|	306105	C	A	6.45195	BASP1	brain abundant membrane attached signal protein 1
173	CHO	gi|558498472|ref|NW_006211887.1|	540122	G	T	6.26996	KBTBD8	kelch repeat and BTB (POZ) domain containing 8
174	CHO	gi|558498469|ref|NW_006211890.1|	210182	A	T	6.47017	TMEM236	transmembrane protein 236
175	CHO	gi|558498319|ref|NW_006212040.1|	959996	A	G	7.69933	FAM136A	family with sequence similarity 136 member A
176	CHO	gi|558498319|ref|NW_006212040.1|	959996	A	G	7.69933	SNRPG	prenylcysteine oxidase 1
177	CHO	gi|558498319|ref|NW_006212040.1|	1658263	A	T	10.4743	GFPT1	glutamine--fructose-6-phosphate transaminase 1%2C transcript variant X3
178	CHO	gi|558498319|ref|NW_006212040.1|	1878420	G	A	7.43591	ANTXR1	anthrax toxin receptor 1
179	CHO	gi|558498319|ref|NW_006212040.1|	1971236	A	G	6.44007	GKN1	gastrokine 1
180	CHO	gi|558498310|ref|NW_006212049.1|	456821	C	A	6.2037	MSL3	male-specific lethal 3 homolog (Drosophila)
181	CHO	gi|558498278|ref|NW_006212081.1|	602553	T	G	6.07014	LAMTOR3	dual adaptor of phosphotyrosine and 3-phosphoinositides
182	CHO	gi|558498273|ref|NW_006212086.1|	213441	G	A	6.25999	LOC102522708	phosphatidylinositol-5-phosphate 4-kinase type II alpha
183	CHO	gi|558498267|ref|NW_006212092.1|	150506	C	A	6.64078	SMG7	SMG7 nonsense mediated mRNA decay factor
184	CHO	gi|558498204|ref|NW_006212155.1|	341287	G	A	8.40118	RBBP6	retinoblastoma binding protein 6
185	CHO	gi|558498136|ref|NW_006212223.1|	1152578	A	C	6.44689	KLHDC2	kelch domain containing 2
186	CHO	gi|558498136|ref|NW_006212223.1|	1152578	A	C	6.44689	KLHDC1	kelch domain containing 1
187	CHO	gi|558498016|ref|NW_006212343.1|	1626	A	C	6.41316	LOC102505170	olfactory receptor 4C16
188	CHO	gi|558497879|ref|NW_006212480.1|	62555	T	G	7.93312	LOC102511358	cysteine-rich hydrophobic domain-containing protein 2-like
189	CHO	gi|558497876|ref|NW_006212483.1|	450003	G	A	13.0422	EXOC4	exocyst complex component 4
190	CHO	gi|558497847|ref|NW_006212512.1|	44742	T	G	6.69159	ZNF770	zinc finger protein 770
191	CHO	gi|558497847|ref|NW_006212512.1|	44742	T	G	6.69159	AQR	aquarius intron-binding spliceosomal factor
192	CHO	gi|558497789|ref|NW_006212570.1|	35771	C	A	6.26158	RBP3	retinol binding protein 3
193	CHO	gi|558497789|ref|NW_006212570.1|	35771	C	A	6.26158	GDF2	growth differentiation factor 2
194	CHO	gi|558497721|ref|NW_006212638.1|	235758	T	G	7.82043	TENM1	teneurin transmembrane protein 1
195	CHO	gi|558497615|ref|NW_006212744.1|	369075	G	T	7.58073	IPO8	importin 8
196	CHO	gi|558497395|ref|NW_006212964.1|	871903	T	G	6.97341	TENM2	teneurin transmembrane protein 2
197	CHO	gi|558497024|ref|NW_006213335.1|	55848	A	C	6.19835	PPP2R1A	protein phosphatase 2 regulatory subunit A alpha
198	CHO	gi|558497024|ref|NW_006213335.1|	55848	A	C	6.19835	LOC102510056	vomeronasal type-1 receptor 4-like
199	CHO	gi|558496737|ref|NW_006213622.1|	150544	A	G	6.44508	SLC26A7	leucine rich repeat containing 69
200	CHO	gi|558496737|ref|NW_006213622.1|	150544	A	G	6.44508	OTUD6B	OTU domain containing 6B
201	CHO	gi|558496737|ref|NW_006213622.1|	303819	G	A	6.15957	TMEM55A	chromosome unknown open reading frame human C8orf88
202	CHO	gi|558496452|ref|NW_006213907.1|	236447	A	T	6.70322	FBXO8	F-box protein 8
203	CHO	gi|558496452|ref|NW_006213907.1|	236447	A	T	6.70322	CEP44	centrosomal protein 44kDa
204	CHO	gi|558496263|ref|NW_006214096.1|	1448008	G	A	7.17663	NRG1	neuregulin 1
205	CHO	gi|558493836|ref|NW_006216523.1|	158744	T	G	6.57342	FGF12	fibroblast growth factor 12
206	CHO	gi|558491393|ref|NW_006217682.1|	13077595	A	C	6.2129	LOC102509490	mas-related G-protein coupled receptor member X2
207	CHO	gi|558491038|ref|NW_006218037.1|	6697747	G	T	6.0592	GGACT	propionyl CoA carboxylase alpha polypeptide
208	CHO	gi|558490730|ref|NW_006218345.1|	2581774	T	G	7.18509	SEMA5A	sema domain seven thrombospondin repeats (type 1 and type 1-like) transmembrane domain (TM) and short cytoplasmic domain (semaphorin) 5A
209	CHO	gi|558490730|ref|NW_006218345.1|	3370150	A	G	6.13916	ROPN1L	rhophilin associated tail protein 1-like
210	CHO	gi|558490730|ref|NW_006218345.1|	3806335	C	T	6.43223	CTNND2	catenin (cadherin-associated protein)%2C delta 2
211	CHO	gi|558490730|ref|NW_006218345.1|	3568588	T	C	6.50715	ANKRD33B	death-associated protein
212	CHO	gi|558488915|ref|NW_006220160.1|	19975	T	G	6.04524	LOC102507156	olfactory receptor 8K3
213	CHO	gi|558488648|ref|NW_006220427.1|	111147	T	G	6.67771	LOC102522983	olfactory receptor 51B2
214	CHO	gi|558488264|ref|NW_006220811.1|	42250	C	G	10.0473	LOC102517524	protein HP-20 homolog
215	CHO	gi|558486136|ref|NW_006222939.1|	81139	A	C	6.71456	LOC102510916	calmodulin-binding transcription activator 1-like
216	CHO	gi|558485535|ref|NW_006223432.1|	222655	A	C	6.53508	CMSS1	cms1 ribosomal small subunit homolog (yeast)
217	CHO	gi|558485535|ref|NW_006223432.1|	222655	A	C	6.53508	LOC102520021	cell cycle control protein 50C-like
218	CHO	gi|558499818|ref|NW_006210541.1|	240731	A	C	7.53881	AGBL4	ATP/GTP binding protein-like 4
219	CHO	gi|558500004|ref|NW_006210355.1|	2119	A	G	6.50028	LOC102503624	olfactory receptor 8K1-like
220	CHO	gi|558499925|ref|NW_006210434.1|	577452	A	C	6.18534	LOC106728621	TSC22 domain family protein 1-like
221	CHO	gi|558499924|ref|NW_006210435.1|	680113	C	T	7.0571	LOC106728622	leucine rich repeat containing 3B%2C transcript variant X2
222	CHO	gi|558499918|ref|NW_006210441.1|	2621895	A	C	7.23822	SLC25A19	solute carrier family 25 (mitochondrial thiamine pyrophosphate carrier) member 19
223	CHO	gi|558499913|ref|NW_006210446.1|	596260	T	C	14.3812	SPIDR	scaffolding protein involved in DNA repair
224	CHO	gi|558499910|ref|NW_006210449.1|	1059936	A	C	7.45034	LOC106728650	uncharacterized LOC106728650
225	CHO	gi|558499888|ref|NW_006210471.1|	337625	C	A	6.78058	SCN10A	sodium channel voltage gated type X alpha subunit
226	CHO	gi|558499882|ref|NW_006210477.1|	831466	G	C	7.62522	FBXO39	F-box protein 39
227	CHO	gi|558499882|ref|NW_006210477.1|	831466	G	C	7.62522	XAF1	XIAP associated factor 1
228	CHO	gi|558499882|ref|NW_006210477.1|	902068	T	G	8.49579	TXNDC17	KIAA0753 ortholog
229	CHO	gi|558499880|ref|NW_006210479.1|	1543181	A	G	7.74721	WNK2	WNK lysine deficient protein kinase 2
230	CHO	gi|558499826|ref|NW_006210533.1|	380824	C	T	8.77696	CECR2	cat eye syndrome chromosome region
231	CHO	gi|558499809|ref|NW_006210550.1|	625818	C	T	7.91871	misc_RNA	rhomboid domain containing 1
232	CHO	gi|558499795|ref|NW_006210564.1|	1269718	T	C	7.3306	LOC102523380	sodium- and chloride-dependent GABA transporter 2
233	CHO	gi|558499792|ref|NW_006210567.1|	1792034	C	T	6.48863	RBM43	RNA binding motif protein 43
234	CHO	gi|558500096|ref|NW_006210263.1|	463060	A	C	6.4575	UHMK1	U2AF homology motif (UHM) kinase 1
235	CHO	gi|558500096|ref|NW_006210263.1|	463060	A	C	6.4575	LOC106728996	SLAM family member 6-like
236	CHO	gi|558499732|ref|NW_006210627.1|	65545	G	A	9.78877	LOC102521964	exocyst complex component 4
237	CHO	gi|558499710|ref|NW_006210649.1|	1853453	T	G	6.30827	CLMP	CXADR-like membrane protein
238	CHO	gi|558500092|ref|NW_006210267.1|	205990	C	A	7.38307	DENND1A	DENN/MADD domain containing 1A
239	CHO	gi|558499670|ref|NW_006210689.1|	1848159	A	C	9.58988	FBXO34	F-box protein 34
240	CHO	gi|558499664|ref|NW_006210695.1|	2884925	A	C	6.57583	ATXN7L1	cadherin-related family member 3
241	CHO	gi|558499643|ref|NW_006210716.1|	165954	C	T	8.60387	ATP8B4	ATPase class I type 8B member 4
242	CHO	gi|558500078|ref|NW_006210281.1|	424840	T	G	6.32219	ATP2B2	ATPase Ca++ transporting plasma membrane 2
243	CHO	gi|558499593|ref|NW_006210766.1|	1221326	A	C	6.55848	CELF6	CUGBP Elav-like family member 6
244	CHO	gi|558499581|ref|NW_006210778.1|	232763	T	A	6.80608	LOC102519717	glutathione S-transferase A1%2C transcript variant X2
245	CHO	gi|558499564|ref|NW_006210795.1|	160052	C	A	9.95924	CDH10	cadherin 10 type 2 (T2-cadherin)
246	CHO	gi|558499561|ref|NW_006210798.1|	2404538	T	A	8.59645	SERTM1	serine-rich and transmembrane domain containing 1
247	CHO	gi|558499560|ref|NW_006210799.1|	388374	A	C	6.29295	LOC102503912	aldehyde dehydrogenase 1 family member A3
248	CHO	gi|558499541|ref|NW_006210818.1|	2645235	A	C	6.32204	BORCS7	arsenite methyltransferase
249	CHO	gi|558499541|ref|NW_006210818.1|	1609520	A	C	6.03102	LOC102506301	beta-transducin repeat containing E3 ubiquitin protein ligase
250	CHO	gi|558499530|ref|NW_006210829.1|	1476186	T	G	7.24811	LOC102513900	uncharacterized LOC106729387
251	CHO	gi|558499526|ref|NW_006210833.1|	112329	T	G	6.15284	AGTPBP1	ATP/GTP binding protein 1
252	CHO	gi|558499521|ref|NW_006210838.1|	349993	G	T	7.35263	DDX31	DEAD (Asp-Glu-Ala-Asp) box polypeptide 31
253	CHO	gi|558499478|ref|NW_006210881.1|	944365	C	A	6.1458	CADPS2	Ca++-dependent secretion activator 2
254	CHO	gi|558499476|ref|NW_006210883.1|	1623754	G	T	8.4802	LOC106729496	soluble scavenger receptor cysteine-rich domain-containing protein SSC5D-like
255	CHO	gi|558499472|ref|NW_006210887.1|	769495	T	G	9.0642	GAN	gigaxonin
256	CHO	gi|558499469|ref|NW_006210890.1|	519244	C	T	9.65549	LOC102505114	voltage-dependent calcium channel subunit alpha-2/delta-3
257	CHO	gi|558499418|ref|NW_006210941.1|	1610628	T	A	6.01324	COPRS	uncharacterized LOC106729655
258	CHO	gi|558499405|ref|NW_006210954.1|	277694	C	A	6.44244	LOC102517879	up-regulator of cell proliferation
259	CHO	gi|558499376|ref|NW_006210983.1|	245166	A	C	6.12726	LOC106729710	E3 ubiquitin-protein ligase Topors-like
260	CHO	gi|558499357|ref|NW_006211002.1|	494415	T	G	8.29244	DPP10	dipeptidyl-peptidase 10 (non-functional)
261	CHO	gi|558499355|ref|NW_006211004.1|	479167	C	T	6.5122	ITPR1	inositol 1%2C4%2C5-trisphosphate receptor type 1
262	CHO	gi|558499342|ref|NW_006211017.1|	1769619	C	T	10.093	MYO18B	myosin XVIIIB
263	CHO	gi|558499342|ref|NW_006211017.1|	1769619	C	T	10.093	ADRBK2	adrenergic beta receptor kinase 2
264	CHO	gi|558499309|ref|NW_006211050.1|	3375741	T	G	6.24436	BCAS1	breast carcinoma amplified sequence 1
265	CHO	gi|558499293|ref|NW_006211066.1|	21625	G	A	6.00694	LOC106729835	olfactory receptor 4C6-like
266	CHO	gi|558499282|ref|NW_006211077.1|	2256449	A	T	6.94688	COLEC10	collectin sub-family member 10 (C-type lectin)
267	CHO	gi|558499280|ref|NW_006211079.1|	960601	A	C	8.87133	ENDOD1	endonuclease domain containing 1
268	CHO	gi|558499261|ref|NW_006211098.1|	161560	A	T	6.5669	NECAB1	N-terminal EF-hand calcium binding protein 1
269	CHO	gi|558499252|ref|NW_006211107.1|	4294586	A	C	6.42858	PTPN2	protein tyrosine phosphatase non-receptor type 2
270	CHO	gi|558499200|ref|NW_006211159.1|	961776	T	G	6.09084	EPHA7	EPH receptor A7
271	CHO	gi|558499195|ref|NW_006211164.1|	239159	A	G	7.12331	LOC102522665	zinc finger protein 211
272	CHO	gi|558499195|ref|NW_006211164.1|	239159	A	G	7.12331	LOC102522923	zinc finger protein 211-like
273	CHO	gi|558499189|ref|NW_006211170.1|	383354	C	T	6.75157	HLCS	holocarboxylase synthetase (biotin-(proprionyl-CoA-carboxylase (ATP-hydrolysing)) ligase)
274	CHO	gi|558499132|ref|NW_006211227.1|	226503	A	G	6.9081	SAP25	ArfGAP with FG repeats 2
275	CHO	gi|558499111|ref|NW_006211248.1|	9319993	G	A	8.07989	KCTD3	potassium channel tetramerization domain containing 3
276	CHO	gi|558499111|ref|NW_006211248.1|	7781525	A	G	8.29923	GPATCH2	G patch domain containing 2
277	CHO	gi|558499108|ref|NW_006211251.1|	269682	A	T	11.6851	XG	Xg blood group
278	CHO	gi|558499098|ref|NW_006211261.1|	5112628	A	T	7.95212	WNT4	wingless-type MMTV integration site family member 4
279	CHO	gi|558499089|ref|NW_006211270.1|	5900491	G	C	6.17474	HOOK3	hook microtubule-tethering protein 3
280	CHO	gi|558499076|ref|NW_006211283.1|	4130590	T	G	6.1546	DHX35	DEAH (Asp-Glu-Ala-His) box polypeptide 35
281	CHO	gi|558500041|ref|NW_006210318.1|	1161754	C	G	8.52528	CCSER2	coiled-coil serine-rich protein 2
282	CHO	gi|558499070|ref|NW_006211289.1|	112012	T	G	6.68414	LOC102521992	zinc finger protein 33B-like
283	CHO	gi|558499070|ref|NW_006211289.1|	112012	T	G	6.68414	ZNF248	zinc finger protein 248
284	CHO	gi|558499040|ref|NW_006211319.1|	1008353	C	T	8.37249	TLE4	transducin-like enhancer of split 4
285	CHO	gi|558499005|ref|NW_006211354.1|	4675668	C	T	7.35974	ASAP1	ArfGAP with SH3 domain ankyrin repeat and PH domain 1
286	CHO	gi|558499001|ref|NW_006211358.1|	1078770	T	C	7.13384	DIRC1	disrupted in renal carcinoma 1
287	CHO	gi|558498933|ref|NW_006211426.1|	3388700	T	G	6.41669	TPD52L1	tumor protein D52-like 1
288	CHO	gi|558498919|ref|NW_006211440.1|	115545	G	A	10.9835	GPR158	G protein-coupled receptor 158
289	CHO	gi|558498887|ref|NW_006211472.1|	55584	T	C	6.06307	ASPN	asporin
290	CHO	gi|558498864|ref|NW_006211495.1|	622172	C	T	6.81125	LOC106730314	phosphoribosyl pyrophosphate synthetase 1-like 1
291	CHO	gi|558498848|ref|NW_006211511.1|	121782	A	C	6.54462	LOC102512555	ATP-binding cassette sub-family A member 9
292	CHO	gi|558498813|ref|NW_006211546.1|	27370	G	A	10.3208	LOC102519193	olfactory receptor 1009-like
293	CHO	gi|558498797|ref|NW_006211562.1|	218863	A	C	8.30545	ASIC3	acid sensing (proton gated) ion channel 3
294	CHO	gi|558498797|ref|NW_006211562.1|	192152	A	T	6.92393	NOS3	nitric oxide synthase 3 (endothelial cell)
295	CHO	gi|558498794|ref|NW_006211565.1|	1220111	T	A	6.7799	GK5	glycerol kinase 5 (putative)
296	CHO	gi|558498792|ref|NW_006211567.1|	3221459	T	G	6.81446	LOC102507032	RNA binding protein fox-1 homolog 1
297	CHO	gi|558498782|ref|NW_006211577.1|	4128235	G	T	7.22782	SLC29A1	solute carrier family 29 (equilibrative nucleoside transporter)
298	CHO	gi|558498782|ref|NW_006211577.1|	590933	G	A	14.2752	KIF6	kinesin family member 6
299	CHO	gi|558498782|ref|NW_006211577.1|	423811	A	C	6.57476	KCNK17	potassium channel two pore domain subfamily K%2C member 17
300	CHO	gi|558498782|ref|NW_006211577.1|	1279050	A	C	7.18738	LRFN2	leucine rich repeat and fibronectin type III domain containing 2
301	CHO	gi|558498756|ref|NW_006211603.1|	2128457	A	G	6.8668	EPHX4	lysophosphatidylcholine acyltransferase 2B-like
302	CHO	gi|558498756|ref|NW_006211603.1|	2315732	T	C	11.4203	RPAP2	RNA polymerase II associated protein 2
303	CHO	gi|558498756|ref|NW_006211603.1|	2128457	A	G	6.8668	KIAA1107	KIAA1107 ortholog
304	CHO	gi|558498756|ref|NW_006211603.1|	4433232	C	A	9.5216	LOC102512562	transmembrane protein 56
305	CHO	gi|558498756|ref|NW_006211603.1|	469650	G	A	10.6432	LRRC8D	leucine rich repeat containing 8 family%2C member D
306	CHO	gi|558498749|ref|NW_006211610.1|	1104794	A	T	8.44941	IL23R	interleukin 23 receptor
307	CHO	gi|558498700|ref|NW_006211659.1|	2492246	A	C	6.27229	NPAS3	neuronal PAS domain protein 3
308	CHO	gi|558498651|ref|NW_006211708.1|	992397	T	A	7.0171	LOC102508734	5-hydroxytryptamine receptor 5B
309	CHO	gi|558498651|ref|NW_006211708.1|	5783702	A	C	7.33334	CNTNAP5	contactin associated protein-like 5
310	CHO	gi|558498651|ref|NW_006211708.1|	8223289	C	G	6.2477	AMMECR1L	AMMECR1-like
311	CHO	gi|558498651|ref|NW_006211708.1|	992397	T	A	7.0171	LOC102520234	DEAD (Asp-Glu-Ala-Asp) box polypeptide 18
312	CHO	gi|558498611|ref|NW_006211748.1|	486436	A	C	7.34914	PAPPA	pregnancy-associated plasma protein A
313	CHO	gi|558498607|ref|NW_006211752.1|	94748	A	C	8.29565	LOC106730523	transforming growth factor alpha
314	CHO	gi|558498607|ref|NW_006211752.1|	431610	G	A	15.3859	CD207	ATPase%2C H+ transporting lysosomal 56/58kDa V1 subunit B1
315	CHO	gi|558498607|ref|NW_006211752.1|	371658	C	T	14.6325	FIGLA	C-type lectin domain family 4 member F
316	CHO	gi|558498607|ref|NW_006211752.1|	371658	C	T	14.6325	CLEC4F	CD207 molecule langerin
317	CHO	gi|558498606|ref|NW_006211753.1|	369349	A	G	6.65547	MXRA5	protein kinase X-linked
318	CHO	gi|558498555|ref|NW_006211804.1|	379330	A	G	6.37109	APBB1IP	amyloid beta (A4) precursor protein-binding family B member 1 interacting protein
319	CHO	gi|558498501|ref|NW_006211858.1|	4799590	A	C	7.12764	APOLD1	apolipoprotein L domain containing 1
320	CHO	gi|558498492|ref|NW_006211867.1|	675040	A	G	7.88456	MYO10	myosin X
321	CHO	gi|558498476|ref|NW_006211883.1|	458907	T	G	6.38251	LOC106730602	tetratricopeptide repeat protein 28-like
322	CHO	gi|558500026|ref|NW_006210333.1|	979459	T	G	6.35541	EML6	echinoderm microtubule associated protein like 6
323	CHO	gi|558498337|ref|NW_006212022.1|	15136	A	C	7.77534	LOC102509063	apolipoprotein L2
324	CHO	gi|558498202|ref|NW_006212157.1|	422652	T	G	6.89841	SYT6	synaptotagmin VI
325	CHO	gi|558498179|ref|NW_006212180.1|	13049	A	C	10.0526	LOC102507502	olfactory receptor 5M8-like
326	CHO	gi|558498136|ref|NW_006212223.1|	1152578	A	C	6.44689	LOC106730777	nuclear export mediator factor
327	CHO	gi|558498061|ref|NW_006212298.1|	68750	G	T	6.5791	KDM6A	lysine (K)-specific demethylase 6A
328	CHO	gi|558498010|ref|NW_006212349.1|	16923	C	T	9.20106	LOC106730812	ankyrin repeat domain-containing protein 26
329	CHO	gi|558497116|ref|NW_006213243.1|	185256	C	T	8.36226	KCTD16	potassium channel tetramerization domain containing 16
330	CHO	gi|558500018|ref|NW_006210341.1|	1323175	T	G	8.24212	TIFA	TRAF-interacting protein with forkhead-associated domain
331	CHO	gi|558496026|ref|NW_006214333.1|	711915	G	A	6.92658	THSD7B	thrombospondin type I domain containing 7B
332	CHO	gi|558495934|ref|NW_006214425.1|	147428	A	C	6.76604	ATP1A1	ATPase Na+/K+ transporting alpha 1 polypeptide
333	CHO	gi|558494323|ref|NW_006216036.1|	1051528	G	T	6.42452	FAM114A2	family with sequence similarity 114 member A2
334	CHO	gi|558491393|ref|NW_006217682.1|	3475960	G	A	8.18356	WT1	Wilms tumor 1
335	CHO	gi|558491393|ref|NW_006217682.1|	1851870	G	A	10.6898	EHF	ets homologous factor
336	CHO	gi|558491038|ref|NW_006218037.1|	7326290	T	G	6.2281	LOC102511137	G-protein coupled receptor 183
337	CHO	gi|558491038|ref|NW_006218037.1|	7326290	T	G	6.2281	UBAC2	UBA domain containing 2
338	CHO	gi|558490730|ref|NW_006218345.1|	3319205	A	G	10.0212	MARCH6	membrane-associated ring finger (C3HC4) 6 E3 ubiquitin protein ligase
339	CHO	gi|558490372|ref|NW_006218703.1|	600570	A	C	6.24613	LOC102504751	ATP-dependent DNA helicase Q4-like
340	CHO	gi|558488915|ref|NW_006220160.1|	19975	T	G	6.04524	LOC102507429	olfactory receptor 8K5-like
341	CHO	gi|558488915|ref|NW_006220160.1|	19975	T	G	6.04524	LOC102507684	olfactory receptor 5J2-like
342	CHO	gi|558487442|ref|NW_006221633.1|	98882	T	A	10.9778	LOC102522131	DNA repair-scaffolding protein-like
